# Supplementary material for: Steeper size spectra with decreasing phytoplankton biomass indicate strong trophic amplification and future fish declines
Source: Nat Commun. 2024 Jan 9;15:381. doi: 10.1038/s41467-023-44406-5 (PMC10776571; doi:10.1038/s41467-023-44406-5)
Supplement: Supplementary file 3 — Source Data [file 41467_2023_44406_MOESM3_ESM.xlsx]

## Sheet: Fig 1 and 2
Reference	Environment	Study region	Further station information	Austral Season/Month	Typical approximate depth range of sampling	Latitude	Longitude	Temperature (oC)	log chl a (mg Chl a m-3)	Sampling coverage (a potential weighting factor). Number of stationsX timepoints	NBSS slope - mean for site	Standard Error of slope	derivation of NBSS slope standard error	Minimum mass used in NBSS (g C)	Maximum mass used in NBSS - gC	Mass range (Number of orders of magnitude)
Rodriguez & Mullin (1986)	Marine	North Pacific Gyre		All seasons	120-0m	28	-155	22.5	-1.1549	434	-1.16	0.01597	From 95%CI of 0.02 in their Table 2, and based on n= 5 sampling campaigns	1e-10	0.001	7
Rochera et al. Polar Sci 11:72-82	Freshwater	Lake Limnopolar a small, 5 m deep seasonally ice covered lake, Livingstone Isalnd, South shetland Islands	ice free period	Dec-Feb	1 and 4.5 m	-63	-61	0	-1	6	-1.67			bacteria - mass not available	copepods - mass not available	>7
Frangoulis et al (2017) JPR		NE Aegean sea	NA8	April	0-20 m	40.4	25.2	13.28	-0.88941	6	-1.0637	0.0188	From the 5 station snapshots of NA2,3,5,6 and 8	2.77971e-14	6.68344e-05	9.381
Quinones et al (2003)	Marine	New England Seamounts, NW Atlantic	Purple 10	Summer	400-0m	31.98	-55.65	24.65	-0.769551	1	-1.175	0.022	From Table 6 of Quinones et al. 2003	1.6e-15	0.00133	11.9197
unpublished data POSEIDON-E1M3A from Batziakas	Marine	Cretan Sea		All seasons	100-0m	35.6606	24.9847	20.15	-0.764472	43	-1.022	0.00496	From the 43 seasonal NBSS slope timepoints	3.7e-15	0.00233	10.803
Quinones et al (2003)	Marine	New England Seamounts, NW Atlantic	Purple 11	Summer	400-0m	31.96	-55.64	24.65	-0.744727	1	-1.151	0.025	From Table 6 of Quinones et al. 2003	1.6e-15	0.00133	11.9197
San Martin et al. (2006)	Marine	S Atlantic Gyre	AMT12,13,14 stations combined	Various	50-0m	-22	-25	24	-0.681241	15	-1.08	0.0123	From the component NBSS slope determinations in Fig. 5 of San Martin et al DSR II (2006)	6.4e-11	0.0043	7.82729
Quinones et al (2003)	Marine	New England Seamounts, NW Atlantic	Nashville	Summer	400-0m	34.79	-56.61	24.65	-0.60206	1	-1.145	0.02	From Table 6 of Quinones et al. 2003	1.6e-15	0.00133	11.9197
Quinones et al (2003)	Marine	New England Seamounts, NW Atlantic	Yakutat	Summer	400-0m	34.66	-50.85	24.65	-0.60206	1	-1.16	0.021	From Table 6 of Quinones et al. 2003	1.6e-15	0.00133	11.9197
Quinones et al (2003)	Marine	Sargasso Se st 12	Sargasso 12	Autumn	400-0m	35.93	-64.79	27.3	-0.60206	1	-1.125	0.029	From Table 6 of Quinones et al. 2003	1.6e-15	0.00133	11.9197
Quinones et al (2003)	Marine	New England Seamounts, NW Atlantic	Indigo	Summer	400-0m	34.67	-54.25	24.65	-0.585027	1	-1.156	0.025	From Table 6 of Quinones et al. 2003	1.6e-15	0.00133	11.9197
San Martin et al. (2006)	Marine	W Tropical Atlantic	AMT12,13,14 stations combined	Various	50-0m	0	-25	27.5	-0.560667	13	-1	0.021	From the component NBSS slope determinations in Fig. 5 of San Martin et al DSR II (2006)	6.4e-11	0.0043	7.82729
Quinones et al (2003)	Marine	Sargasso Sea stn 14	Sargasso 14	Autumn	400-0m	36.15	-65.83	27.3	-0.537602	1	-1.091	0.019	From Table 6 of Quinones et al. 2003	1.6e-15	0.00133	11.9197
Quinones et al (2003)	Marine	Sargasso Sea stn 13	Sargasso 13	Autumn	400-0m	36.04	-65.15	27.3	-0.481486	1	-1.141	0.025	From Table 6 of Quinones et al. 2003	1.6e-15	0.00133	11.9197
Quinones et al (2003)	Marine	Sargasso Sea stn 11	Sargasso 11	Autumn	400-0m	35.92	-64.34	27.3	-0.455932	1	-1.091	0.049	From Table 6 of Quinones et al. 2003	1.6e-15	6.15e-05	7.58
San Martin et al. (2006)	Marine	N Atlantic Tropical Gyre	AMT12,13,14 stations combined	Various	50-0m	20	-31	24.7	-0.424043	13	-1.06	0.0202	From the component NBSS slope determinations in Fig. 5 of San Martin et al DSR II (2006)	6.4e-11	0.0043	7.82729
Batziakas et al (2020) JPR	Marine	Aghios Kosmas, near Athens, East Med	1-3 combined	summer and winter mean	surface and deep layers averaged here	38	24	26	-0.39794	12	-1.16	0.0136	From the 12 component NBSS slope determinations in Kosmas from Table III in Batziakas et al 2020	2.511e-15	0.0001	9.5
San Martin et al. (2006)	Marine	S Subtropical Convergence	AMT12,13,14 stations combined	Various	50-0m	-40	-40	17.3	-0.329445	9	-1.1	0.033	From the component NBSS slope determinations in Fig. 5 of San Martin et al DSR II (2006)	6.4e-11	0.0043	7.82729
San Martin et al. (2006)	Marine	Eastern Coastal Boundary	AMT12,13,14 stations combined	Various	50-0m	20	-19.5	24.7	-0.245397	2	-0.99	0.01	From the component NBSS slope determinations in Fig. 5 of San Martin et al DSR II (2006)	6.4e-11	0.0043	7.82729
San Martin et al. (2006)	Marine	N Atlantic SubTropical Gyre	AMT12,13,14 stations combined	Various	50-0m	33	-23	22.2	-0.178268	10	-1.12	0.0258	From the component NBSS slope determinations in Fig. 5 of San Martin et al DSR II (2006)	6.4e-11	0.0043	7.82729
Sprules & Goyke 1994 CJFAS 51:	Freshwater	Lake Michigan, USA	9 inshore-offshore transects perpendicular to shore from 0-9m depth contour out to the 90-110m contour distributed around the whole lake.	Spring, Summer 1987	Plankton samples taken at beginning and end of transect. Phyto samples integrated from 20 or 36.5 m depth to surface except at shallower stations. Zoop concical townets hauled from 6-25 m depth to surface inshore, 50-100m depth to surface offshore. Fish samples acoustically 3m to near bottom, max depth 110m.	43.888	-87.094	14.2	-0.154902	36	-1.04	0.04931	From Rossberg et al 2019 Nat Comms	5.24e-14	472	16
Sprules & Munawar 1986. CJFAS 43: 1789-1794	Freshwater	Lake Superior Canada/USA - ecosytem state last century	Lakewide at fixed stations, mostly offshore but some nearshore	Spring, Summer, Fall ~ biweekly in 1973	Phytoplankton: integrated samples from 0-20 m and from samples at specific depths of 5, 10, 25, and 50m. Zooplankton: townet samples from 100m to surface or <100 m at shallower stations. Chla & Total Phos: integrated samples from surface to 50m (or less at shallower stations).	47.7656	-87.6671	9.6	-0.0861861	11	-1.1	0.015212	Based on sampling distribution sent by Sprules June 2022	1.58e-13	0.001	9.8
Yurista, P. M. et al 2014; Chapra & Dolan (2012)	Freshwater	LakeSuperior - ecosytem state this century				47.7512	-86.9722	9.6	-0.0467136	147	-1.06753	0.006	From Table 1 in Yuristra et al 2014 CJFAS	1.49279e-12	0.094189	10.8
San Martin et al. (2006)	Marine	SW Atlantic Shelves	AMT12,13,14 stations combined	Various	50-0m	-48	-50	8	-0.044954	3	-1.13	0.0569	From the component NBSS slope determinations in Fig. 5 of San Martin et al DSR II (2006)	6.4e-11	0.0043	7.82729
Atkinson et al Limnol Oceanogr (2021)	Marine	Western English Channel	Plymouth L4 site	December	50-0m	50.25	-4.21	12.49	0.0245174	275	-1.10568	0.00443	From the component 71 snapshot NBSS determinations	3.16228e-08	1000	10.5
San Martin et al. (2006)	Marine	N Atlantic Drift	AMT12,13,14 stations combined	Various	50-0m	45	-18	17	0.0407342	8	-1.13	0.0357	From the component NBSS slope determinations in Fig. 5 of San Martin et al DSR II (2006)	6.4e-11	0.0043	7.82729
Sprules 2008 CJFAS 65: 1-9	Freshwater	Lake Malawi, Malawi, Africa	Not stated, but see NBSS derivation information column for an idea of the scale of the sampling	July 1992 - April 1993 - cool dry to hot wet	Phyto, 0-100m, Zoop&larval fish, 0-200m, other fish, 0-250m	-12.1833	34.366	26.5	0.146128	500	-1.04	0.03	From Table 1 in Yuristra et al 2014 CJFAS	9.77e-13	137.439	14.1
Tarling et al. (2012)	Marine	Scotia Sea	Discovery 2010 cruises	Spring-Autumn	1000-0; 400-0; 20m	-55	-42.5	2	0.158865	28	-1.075	0.00745	Based on the spring summer and autumn spectra in Traling et al. 2012 DSRII	1e-11	31.6	12.5
Sprules & Munawar 1986. CJFAS 43: 1789-1794	Freshwater	Lake Huron, Canada/USA	Lakewide at fixed stations Mostly offhore but a few nearshore.	Spring, Summer, Fall, 1971	Phytoplankton and nutrients from samples integrated from 0-20 m or 0-2m off bottom. Zooplankton from townet samples from 0-50 m or 0-2m off bottom at shallower stations.	44.7444	-82.4061	10.3	0.322219	8	-1.02	0.034633	Based on sampling distribution sent by Sprules June 2022	1.44e-13	4.27e-05	8.5
Sprules et al. 1983 CJFAS 40:1761	Freshwater	25 Oligotrophic inland lakes in Ontario, Canada	Point of max depth	Spring, Summer and Fall, 1979	For phyto, 0-4 m, For Zoop, 0-bottom (range 6.7-50m)	45.6714	-79.88	18.6	0.361728	225	-0.98	0.007954	Based on sampling distribution sent by Sprules June 2022	1.519e-13	0.00081	9.7
de Eyto & Irvine (2007)	Freshwater	Lough Maumwee, 2 m deep		spring to late summer (April to Aug)		53.4667	-9.53333	17.3	0.386527	3	-1.07432	0.078	From Rossberg et al 2019 Nat Comms	7.8125e-15	1.67772e-05	9.33193
Sprules & Goyke 1994 CJFAS 51:	Freshwater	Lake Ontario, Canada/USA	Lakewide - established as part of a collaborative food web sampling program	Spring & Summer & Fall 1990	Phyto integrator, 0-20 m (or bottom if shallower). Zoop A, 0-100 m (or 3 m off bottom if shallower). Zoop B, 0-30m (or 3 m above bottom). Diporeia (amphiod), benthic ponar samples. Fish acoustics, 0-at least 110m, or near bottom if shallower.	43.87	-77.35	14.99	0.414973	87	-1.02	0.0418	From Rossberg et al 2019 Nat Comms	5.24e-14	3720	17
Gaedke (1992), unpublished excel data sheets sent by author 4 Mar 2022, including slightly upgraded mass conversions for NBSSS	Freshwater	Lake Constance	near-weekly sampling from 1987 to 1996	year-round weekly sampling	0-20 m ("roughly the mixed layer during the growing season and the euphotic zone")	47.6189	9.39353	9.68	0.581267	377	-1.03376	0.00345	Based on the 377 component snapshots	2.76214e-15	9.49063e-05	10.536
Sprules & Munawar 1986. CJFAS 43: 1789-1794	Freshwater	Lake St Clair Canada/USA	Ten fixed stations spread over the entire lake	Spring, Summer, Fall, 1984	Phytoplankton: samples from 2 to 3 depths through the whole water column at each station and then homogenized into a single composite. Zoop: Townet samples from 1-2 m off bottom to surface.	42.4558	-82.744	19.6	0.587131	8	-0.9	0.0372391	Based on sampling distribution sent by Sprules June 2022	9.12e-13	4.27e-05	7.7
de Eyto & Irvine (2007)	Freshwater	Lough Carra, 2 m deep		spring to late summer (April to Aug)		53.7	-9.25	16.6	0.621895	3	-1.00776	0.13047	From Rossberg et al 2019 Nat Comms	7.8125e-15	1.67772e-05	9.33193
de Eyto & Irvine (2007)	Freshwater	Lough Gara, 1 m deep		spring to late summer (April to Aug)		53.9167	-8.45	16.5	0.973907	3	-1.08936	0.0561	From Rossberg et al 2019 Nat Comms	7.8125e-15	1.67772e-05	9.33193
de Eyto & Irvine (2007)	Freshwater	Lough Gur, 1.5 m deep		spring to late summer (April to Aug)		52.5167	-8.53333	17.5	1.1641	3	-0.957556	0.0356	From Rossberg et al 2019 Nat Comms	7.8125e-15	3.35544e-05	9.63296
de Eyto & Irvine (2007)	Freshwater	Lough Mullagh, 2 m deep		spring to late summer (April to Aug)		53.8167	-6.95	15.2	1.45401	3	-0.963885	0.19127	From Rossberg et al 2019 Nat Comms	7.8125e-15	3.35544e-05	9.63296
de Eyto & Irvine (2007)	Freshwater	Lough Ramor, 3 m deep		spring to late summer (April to Aug)		53.8167	-7.06667	16.96	1.48112	3	-0.999946	0.06224	From Rossberg et al 2019 Nat Comms	7.8125e-15	6.71089e-05	9.93399
Gaedke et al (2004)	Freshwater	Muggelsee		Müggelsee		52.4372	13.648	12.5	1.59439	70	-1.036	0.00729	Based on the 70 component snapshots	5.52427e-15	4.74531e-05	9.93399
Tittel (1998)	Freshwater	Arendsee	not stated	year-round weekly sampling	epilimnion and full-depth netting	52.8909	11.4772	11	1.62296	48	-0.940913	0.03	From Table 3 of Tittel et al. L and O 1998	2.20971e-15	9.49063e-06	9.63296

## Sheet: Fig. 3
Reference	Environment	Study region	Station information	Austral Season/Month/Date	Typical approximate depth range of sampling	Latitude	Longitude	Temperature (oC)	chl a (mg m-3)	log chl a	NBSS slope	Minimum mass used in NBSS - gC	Maximummass used in NBSS - gC	Mass range (Number of orders of magnitude)	Comments on derivation of the NBSS data	comments on derivation of environmental data
Gaedke et al (2004)	Freshwater	Müggelsee, Berlin	5 stations sampled across the lake	1988-04-25	depth-integratedfromsurface to bottom	52.4372	13.648	10.6	72.8	1.86213	-1.10959	5.52427e-15	4.74531e-05	9.93399	the raw data from Gaedke et al. 2004 sent to AA on 7 Sept 2022	Chlorophyll-a concentrations for 107 timepoints spanning the lake and the NBSS measurement period (1989-1990) were kindly provided by Jan Köhler. These were measured by IGG/IGB, DIN method according to Nusch & Palme 1975. With a few caveats over potential data quality acknowledged, AA matched chl a value (normally a mean of two replicates) to the NBSS value. This was usually either on the day or …
Gaedke et al (2004)	Freshwater	Müggelsee, Berlin	5 stations sampled across the lake	1988-05-02	depth-integratedfromsurface to bottom	52.4372	13.648	13.2	61.4	1.78817	-1.0987	5.52427e-15	4.74531e-05	9.93399	the raw data from Gaedke et al. 2004 sent to AA on 7 Sept 2022	Chlorophyll-a concentrations for 107 timepoints spanning the lake and the NBSS measurement period (1989-1990) were kindly provided by Jan Köhler. These were measured by IGG/IGB, DIN method according to Nusch & Palme 1975. With a few caveats over potential data quality acknowledged, AA matched chl a value (normally a mean of two replicates) to the NBSS value. This was usually either on the day or …
Gaedke et al (2004)	Freshwater	Müggelsee, Berlin	5 stations sampled across the lake	1988-05-09	depth-integratedfromsurface to bottom	52.4372	13.648	14.3	90.45	1.95641	-1.05139	5.52427e-15	4.74531e-05	9.93399	the raw data from Gaedke et al. 2004 sent to AA on 7 Sept 2022	Chlorophyll-a concentrations for 107 timepoints spanning the lake and the NBSS measurement period (1989-1990) were kindly provided by Jan Köhler. These were measured by IGG/IGB, DIN method according to Nusch & Palme 1975. With a few caveats over potential data quality acknowledged, AA matched chl a value (normally a mean of two replicates) to the NBSS value. This was usually either on the day or …
Gaedke et al (2004)	Freshwater	Müggelsee, Berlin	5 stations sampled across the lake	1988-05-16	depth-integratedfromsurface to bottom	52.4372	13.648	16.4	119.15	2.07609	-0.986085	5.52427e-15	4.74531e-05	9.93399	the raw data from Gaedke et al. 2004 sent to AA on 7 Sept 2022	Chlorophyll-a concentrations for 107 timepoints spanning the lake and the NBSS measurement period (1989-1990) were kindly provided by Jan Köhler. These were measured by IGG/IGB, DIN method according to Nusch & Palme 1975. With a few caveats over potential data quality acknowledged, AA matched chl a value (normally a mean of two replicates) to the NBSS value. This was usually either on the day or …
Gaedke et al (2004)	Freshwater	Müggelsee, Berlin	5 stations sampled across the lake	1988-05-23	depth-integratedfromsurface to bottom	52.4372	13.648	16.1	93.6	1.97128	-1.01925	5.52427e-15	4.74531e-05	9.93399	the raw data from Gaedke et al. 2004 sent to AA on 7 Sept 2022	Chlorophyll-a concentrations for 107 timepoints spanning the lake and the NBSS measurement period (1989-1990) were kindly provided by Jan Köhler. These were measured by IGG/IGB, DIN method according to Nusch & Palme 1975. With a few caveats over potential data quality acknowledged, AA matched chl a value (normally a mean of two replicates) to the NBSS value. This was usually either on the day or …
Gaedke et al (2004)	Freshwater	Müggelsee, Berlin	5 stations sampled across the lake	1988-05-30	depth-integratedfromsurface to bottom	52.4372	13.648	20	88.9	1.9489	-1.01837	5.52427e-15	4.74531e-05	9.93399	the raw data from Gaedke et al. 2004 sent to AA on 7 Sept 2022	Chlorophyll-a concentrations for 107 timepoints spanning the lake and the NBSS measurement period (1989-1990) were kindly provided by Jan Köhler. These were measured by IGG/IGB, DIN method according to Nusch & Palme 1975. With a few caveats over potential data quality acknowledged, AA matched chl a value (normally a mean of two replicates) to the NBSS value. This was usually either on the day or …
Gaedke et al (2004)	Freshwater	Müggelsee, Berlin	5 stations sampled across the lake	1988-06-13	depth-integratedfromsurface to bottom	52.4372	13.648	18.2	59.45	1.77415	-1.0333	5.52427e-15	4.74531e-05	9.93399	the raw data from Gaedke et al. 2004 sent to AA on 7 Sept 2022	Chlorophyll-a concentrations for 107 timepoints spanning the lake and the NBSS measurement period (1989-1990) were kindly provided by Jan Köhler. These were measured by IGG/IGB, DIN method according to Nusch & Palme 1975. With a few caveats over potential data quality acknowledged, AA matched chl a value (normally a mean of two replicates) to the NBSS value. This was usually either on the day or …
Gaedke et al (2004)	Freshwater	Müggelsee, Berlin	5 stations sampled across the lake	1988-06-20	depth-integratedfromsurface to bottom	52.4372	13.648		74.7	1.87332	-0.998744	5.52427e-15	4.74531e-05	9.93399	the raw data from Gaedke et al. 2004 sent to AA on 7 Sept 2022	Chlorophyll-a concentrations for 107 timepoints spanning the lake and the NBSS measurement period (1989-1990) were kindly provided by Jan Köhler. These were measured by IGG/IGB, DIN method according to Nusch & Palme 1975. With a few caveats over potential data quality acknowledged, AA matched chl a value (normally a mean of two replicates) to the NBSS value. This was usually either on the day or …
Gaedke et al (2004)	Freshwater	Müggelsee, Berlin	5 stations sampled across the lake	1988-07-04	depth-integratedfromsurface to bottom	52.4372	13.648	21.1	51.55	1.71223	-0.992854	5.52427e-15	4.74531e-05	9.93399	the raw data from Gaedke et al. 2004 sent to AA on 7 Sept 2022	Chlorophyll-a concentrations for 107 timepoints spanning the lake and the NBSS measurement period (1989-1990) were kindly provided by Jan Köhler. These were measured by IGG/IGB, DIN method according to Nusch & Palme 1975. With a few caveats over potential data quality acknowledged, AA matched chl a value (normally a mean of two replicates) to the NBSS value. This was usually either on the day or …
Gaedke et al (2004)	Freshwater	Müggelsee, Berlin	5 stations sampled across the lake	1988-07-18	depth-integratedfromsurface to bottom	52.4372	13.648	21	79.5	1.90037	-1.01887	5.52427e-15	4.74531e-05	9.93399	the raw data from Gaedke et al. 2004 sent to AA on 7 Sept 2022	Chlorophyll-a concentrations for 107 timepoints spanning the lake and the NBSS measurement period (1989-1990) were kindly provided by Jan Köhler. These were measured by IGG/IGB, DIN method according to Nusch & Palme 1975. With a few caveats over potential data quality acknowledged, AA matched chl a value (normally a mean of two replicates) to the NBSS value. This was usually either on the day or …
Gaedke et al (2004)	Freshwater	Müggelsee, Berlin	5 stations sampled across the lake	1988-07-25	depth-integratedfromsurface to bottom	52.4372	13.648	22.4	70.75	1.84973	-1.0757	5.52427e-15	4.74531e-05	9.93399	the raw data from Gaedke et al. 2004 sent to AA on 7 Sept 2022	Chlorophyll-a concentrations for 107 timepoints spanning the lake and the NBSS measurement period (1989-1990) were kindly provided by Jan Köhler. These were measured by IGG/IGB, DIN method according to Nusch & Palme 1975. With a few caveats over potential data quality acknowledged, AA matched chl a value (normally a mean of two replicates) to the NBSS value. This was usually either on the day or …
Gaedke et al (2004)	Freshwater	Müggelsee, Berlin	5 stations sampled across the lake	1988-08-21	depth-integratedfromsurface to bottom	52.4372	13.648	21	76.02	1.88093	-1.08566	5.52427e-15	4.74531e-05	9.93399	the raw data from Gaedke et al. 2004 sent to AA on 7 Sept 2022	Chlorophyll-a concentrations for 107 timepoints spanning the lake and the NBSS measurement period (1989-1990) were kindly provided by Jan Köhler. These were measured by IGG/IGB, DIN method according to Nusch & Palme 1975. With a few caveats over potential data quality acknowledged, AA matched chl a value (normally a mean of two replicates) to the NBSS value. This was usually either on the day or …
Gaedke et al (2004)	Freshwater	Müggelsee, Berlin	5 stations sampled across the lake	1988-08-29	depth-integratedfromsurface to bottom	52.4372	13.648	19.5	81.05	1.90875	-1.05346	5.52427e-15	4.74531e-05	9.93399	the raw data from Gaedke et al. 2004 sent to AA on 7 Sept 2022	Chlorophyll-a concentrations for 107 timepoints spanning the lake and the NBSS measurement period (1989-1990) were kindly provided by Jan Köhler. These were measured by IGG/IGB, DIN method according to Nusch & Palme 1975. With a few caveats over potential data quality acknowledged, AA matched chl a value (normally a mean of two replicates) to the NBSS value. This was usually either on the day or …
Gaedke et al (2004)	Freshwater	Müggelsee, Berlin	5 stations sampled across the lake	1988-09-05	depth-integratedfromsurface to bottom	52.4372	13.648	18.4	64	1.80618	-1.07488	5.52427e-15	4.74531e-05	9.93399	the raw data from Gaedke et al. 2004 sent to AA on 7 Sept 2022	Chlorophyll-a concentrations for 107 timepoints spanning the lake and the NBSS measurement period (1989-1990) were kindly provided by Jan Köhler. These were measured by IGG/IGB, DIN method according to Nusch & Palme 1975. With a few caveats over potential data quality acknowledged, AA matched chl a value (normally a mean of two replicates) to the NBSS value. This was usually either on the day or …
Gaedke et al (2004)	Freshwater	Müggelsee, Berlin	5 stations sampled across the lake	1988-09-12	depth-integratedfromsurface to bottom	52.4372	13.648	17.8	60.4	1.78104	-1.02781	5.52427e-15	4.74531e-05	9.93399	the raw data from Gaedke et al. 2004 sent to AA on 7 Sept 2022	Chlorophyll-a concentrations for 107 timepoints spanning the lake and the NBSS measurement period (1989-1990) were kindly provided by Jan Köhler. These were measured by IGG/IGB, DIN method according to Nusch & Palme 1975. With a few caveats over potential data quality acknowledged, AA matched chl a value (normally a mean of two replicates) to the NBSS value. This was usually either on the day or …
Gaedke et al (2004)	Freshwater	Müggelsee, Berlin	5 stations sampled across the lake	1988-10-03	depth-integratedfromsurface to bottom	52.4372	13.648	14.1	87.4	1.94151	-1.07444	5.52427e-15	4.74531e-05	9.93399	the raw data from Gaedke et al. 2004 sent to AA on 7 Sept 2022	Chlorophyll-a concentrations for 107 timepoints spanning the lake and the NBSS measurement period (1989-1990) were kindly provided by Jan Köhler. These were measured by IGG/IGB, DIN method according to Nusch & Palme 1975. With a few caveats over potential data quality acknowledged, AA matched chl a value (normally a mean of two replicates) to the NBSS value. This was usually either on the day or …
Gaedke et al (2004)	Freshwater	Müggelsee, Berlin	5 stations sampled across the lake	1988-10-17	depth-integratedfromsurface to bottom	52.4372	13.648	12.3	73.95	1.86894	-1.11692	5.52427e-15	4.74531e-05	9.93399	the raw data from Gaedke et al. 2004 sent to AA on 7 Sept 2022	Chlorophyll-a concentrations for 107 timepoints spanning the lake and the NBSS measurement period (1989-1990) were kindly provided by Jan Köhler. These were measured by IGG/IGB, DIN method according to Nusch & Palme 1975. With a few caveats over potential data quality acknowledged, AA matched chl a value (normally a mean of two replicates) to the NBSS value. This was usually either on the day or …
Gaedke et al (2004)	Freshwater	Müggelsee, Berlin	5 stations sampled across the lake	1988-10-31	depth-integratedfromsurface to bottom	52.4372	13.648	8.9	53.15	1.7255	-1.11073	5.52427e-15	4.74531e-05	9.93399	the raw data from Gaedke et al. 2004 sent to AA on 7 Sept 2022	Chlorophyll-a concentrations for 107 timepoints spanning the lake and the NBSS measurement period (1989-1990) were kindly provided by Jan Köhler. These were measured by IGG/IGB, DIN method according to Nusch & Palme 1975. With a few caveats over potential data quality acknowledged, AA matched chl a value (normally a mean of two replicates) to the NBSS value. This was usually either on the day or …
Gaedke et al (2004)	Freshwater	Müggelsee, Berlin	5 stations sampled across the lake	1989-01-09	depth-integratedfromsurface to bottom	52.4372	13.648	4.8	12.9	1.11059	-1.21139	5.52427e-15	4.74531e-05	9.93399	the raw data from Gaedke et al. 2004 sent to AA on 7 Sept 2022	Chlorophyll-a concentrations for 107 timepoints spanning the lake and the NBSS measurement period (1989-1990) were kindly provided by Jan Köhler. These were measured by IGG/IGB, DIN method according to Nusch & Palme 1975. With a few caveats over potential data quality acknowledged, AA matched chl a value (normally a mean of two replicates) to the NBSS value. This was usually either on the day or …
Gaedke et al (2004)	Freshwater	Müggelsee, Berlin	5 stations sampled across the lake	1989-01-23	depth-integratedfromsurface to bottom	52.4372	13.648	5	24.05	1.38112	-1.21238	5.52427e-15	4.74531e-05	9.93399	the raw data from Gaedke et al. 2004 sent to AA on 7 Sept 2022	Chlorophyll-a concentrations for 107 timepoints spanning the lake and the NBSS measurement period (1989-1990) were kindly provided by Jan Köhler. These were measured by IGG/IGB, DIN method according to Nusch & Palme 1975. With a few caveats over potential data quality acknowledged, AA matched chl a value (normally a mean of two replicates) to the NBSS value. This was usually either on the day or …
Gaedke et al (2004)	Freshwater	Müggelsee, Berlin	5 stations sampled across the lake	1989-02-06	depth-integratedfromsurface to bottom	52.4372	13.648	2.5	23.1	1.36361	-1.23107	5.52427e-15	4.74531e-05	9.93399	the raw data from Gaedke et al. 2004 sent to AA on 7 Sept 2022	Chlorophyll-a concentrations for 107 timepoints spanning the lake and the NBSS measurement period (1989-1990) were kindly provided by Jan Köhler. These were measured by IGG/IGB, DIN method according to Nusch & Palme 1975. With a few caveats over potential data quality acknowledged, AA matched chl a value (normally a mean of two replicates) to the NBSS value. This was usually either on the day or …
Gaedke et al (2004)	Freshwater	Müggelsee, Berlin	5 stations sampled across the lake	1989-02-20	depth-integratedfromsurface to bottom	52.4372	13.648	4.1	41	1.61278	-1.17574	5.52427e-15	4.74531e-05	9.93399	the raw data from Gaedke et al. 2004 sent to AA on 7 Sept 2022	Chlorophyll-a concentrations for 107 timepoints spanning the lake and the NBSS measurement period (1989-1990) were kindly provided by Jan Köhler. These were measured by IGG/IGB, DIN method according to Nusch & Palme 1975. With a few caveats over potential data quality acknowledged, AA matched chl a value (normally a mean of two replicates) to the NBSS value. This was usually either on the day or …
Gaedke et al (2004)	Freshwater	Müggelsee, Berlin	5 stations sampled across the lake	1989-03-13	depth-integratedfromsurface to bottom	52.4372	13.648	6.6	68.1	1.83315	-1.09465	5.52427e-15	4.74531e-05	9.93399	the raw data from Gaedke et al. 2004 sent to AA on 7 Sept 2022	Chlorophyll-a concentrations for 107 timepoints spanning the lake and the NBSS measurement period (1989-1990) were kindly provided by Jan Köhler. These were measured by IGG/IGB, DIN method according to Nusch & Palme 1975. With a few caveats over potential data quality acknowledged, AA matched chl a value (normally a mean of two replicates) to the NBSS value. This was usually either on the day or …
Gaedke et al (2004)	Freshwater	Müggelsee, Berlin	5 stations sampled across the lake	1989-03-27	depth-integratedfromsurface to bottom	52.4372	13.648	7.1	47.2	1.67394	-1.10195	5.52427e-15	4.74531e-05	9.93399	the raw data from Gaedke et al. 2004 sent to AA on 7 Sept 2022	Chlorophyll-a concentrations for 107 timepoints spanning the lake and the NBSS measurement period (1989-1990) were kindly provided by Jan Köhler. These were measured by IGG/IGB, DIN method according to Nusch & Palme 1975. With a few caveats over potential data quality acknowledged, AA matched chl a value (normally a mean of two replicates) to the NBSS value. This was usually either on the day or …
Gaedke et al (2004)	Freshwater	Müggelsee, Berlin	5 stations sampled across the lake	1989-04-03	depth-integratedfromsurface to bottom	52.4372	13.648	8.6	30.5	1.4843	-1.1282	5.52427e-15	4.74531e-05	9.93399	the raw data from Gaedke et al. 2004 sent to AA on 7 Sept 2022	Chlorophyll-a concentrations for 107 timepoints spanning the lake and the NBSS measurement period (1989-1990) were kindly provided by Jan Köhler. These were measured by IGG/IGB, DIN method according to Nusch & Palme 1975. With a few caveats over potential data quality acknowledged, AA matched chl a value (normally a mean of two replicates) to the NBSS value. This was usually either on the day or …
Gaedke et al (2004)	Freshwater	Müggelsee, Berlin	5 stations sampled across the lake	1989-04-10	depth-integratedfromsurface to bottom	52.4372	13.648	8.8	45.1	1.65418	-1.08661	5.52427e-15	4.74531e-05	9.93399	the raw data from Gaedke et al. 2004 sent to AA on 7 Sept 2022	Chlorophyll-a concentrations for 107 timepoints spanning the lake and the NBSS measurement period (1989-1990) were kindly provided by Jan Köhler. These were measured by IGG/IGB, DIN method according to Nusch & Palme 1975. With a few caveats over potential data quality acknowledged, AA matched chl a value (normally a mean of two replicates) to the NBSS value. This was usually either on the day or …
Gaedke et al (2004)	Freshwater	Müggelsee, Berlin	5 stations sampled across the lake	1989-04-17	depth-integratedfromsurface to bottom	52.4372	13.648	10.6	57.95	1.76305	-1.06651	5.52427e-15	4.74531e-05	9.93399	the raw data from Gaedke et al. 2004 sent to AA on 7 Sept 2022	Chlorophyll-a concentrations for 107 timepoints spanning the lake and the NBSS measurement period (1989-1990) were kindly provided by Jan Köhler. These were measured by IGG/IGB, DIN method according to Nusch & Palme 1975. With a few caveats over potential data quality acknowledged, AA matched chl a value (normally a mean of two replicates) to the NBSS value. This was usually either on the day or …
Gaedke et al (2004)	Freshwater	Müggelsee, Berlin	5 stations sampled across the lake	1989-05-01	depth-integratedfromsurface to bottom	52.4372	13.648	12.1	58.7	1.76864	-1.08058	5.52427e-15	4.74531e-05	9.93399	the raw data from Gaedke et al. 2004 sent to AA on 7 Sept 2022	Chlorophyll-a concentrations for 107 timepoints spanning the lake and the NBSS measurement period (1989-1990) were kindly provided by Jan Köhler. These were measured by IGG/IGB, DIN method according to Nusch & Palme 1975. With a few caveats over potential data quality acknowledged, AA matched chl a value (normally a mean of two replicates) to the NBSS value. This was usually either on the day or …
Gaedke et al (2004)	Freshwater	Müggelsee, Berlin	5 stations sampled across the lake	1989-05-15	depth-integratedfromsurface to bottom	52.4372	13.648	16.5	61.3	1.78746	-1.00063	5.52427e-15	4.74531e-05	9.93399	the raw data from Gaedke et al. 2004 sent to AA on 7 Sept 2022	Chlorophyll-a concentrations for 107 timepoints spanning the lake and the NBSS measurement period (1989-1990) were kindly provided by Jan Köhler. These were measured by IGG/IGB, DIN method according to Nusch & Palme 1975. With a few caveats over potential data quality acknowledged, AA matched chl a value (normally a mean of two replicates) to the NBSS value. This was usually either on the day or …
Gaedke et al (2004)	Freshwater	Müggelsee, Berlin	5 stations sampled across the lake	1989-05-22	depth-integratedfromsurface to bottom	52.4372	13.648	16.6	43.25	1.63599	-0.980323	5.52427e-15	4.74531e-05	9.93399	the raw data from Gaedke et al. 2004 sent to AA on 7 Sept 2022	Chlorophyll-a concentrations for 107 timepoints spanning the lake and the NBSS measurement period (1989-1990) were kindly provided by Jan Köhler. These were measured by IGG/IGB, DIN method according to Nusch & Palme 1975. With a few caveats over potential data quality acknowledged, AA matched chl a value (normally a mean of two replicates) to the NBSS value. This was usually either on the day or …
Gaedke et al (2004)	Freshwater	Müggelsee, Berlin	5 stations sampled across the lake	1989-05-29	depth-integratedfromsurface to bottom	52.4372	13.648	19.9	35.15	1.54593	-0.986943	5.52427e-15	4.74531e-05	9.93399	the raw data from Gaedke et al. 2004 sent to AA on 7 Sept 2022	Chlorophyll-a concentrations for 107 timepoints spanning the lake and the NBSS measurement period (1989-1990) were kindly provided by Jan Köhler. These were measured by IGG/IGB, DIN method according to Nusch & Palme 1975. With a few caveats over potential data quality acknowledged, AA matched chl a value (normally a mean of two replicates) to the NBSS value. This was usually either on the day or …
Gaedke et al (2004)	Freshwater	Müggelsee, Berlin	5 stations sampled across the lake	1989-06-12	depth-integratedfromsurface to bottom	52.4372	13.648	18.4	63.5	1.80277	-1.00475	5.52427e-15	4.74531e-05	9.93399	the raw data from Gaedke et al. 2004 sent to AA on 7 Sept 2022	Chlorophyll-a concentrations for 107 timepoints spanning the lake and the NBSS measurement period (1989-1990) were kindly provided by Jan Köhler. These were measured by IGG/IGB, DIN method according to Nusch & Palme 1975. With a few caveats over potential data quality acknowledged, AA matched chl a value (normally a mean of two replicates) to the NBSS value. This was usually either on the day or …
Gaedke et al (2004)	Freshwater	Müggelsee, Berlin	5 stations sampled across the lake	1989-07-03	depth-integratedfromsurface to bottom	52.4372	13.648	21.5	49.55	1.69504	-0.999248	5.52427e-15	4.74531e-05	9.93399	the raw data from Gaedke et al. 2004 sent to AA on 7 Sept 2022	Chlorophyll-a concentrations for 107 timepoints spanning the lake and the NBSS measurement period (1989-1990) were kindly provided by Jan Köhler. These were measured by IGG/IGB, DIN method according to Nusch & Palme 1975. With a few caveats over potential data quality acknowledged, AA matched chl a value (normally a mean of two replicates) to the NBSS value. This was usually either on the day or …
Gaedke et al (2004)	Freshwater	Müggelsee, Berlin	5 stations sampled across the lake	1989-07-17	depth-integratedfromsurface to bottom	52.4372	13.648	18.7	48.15	1.6826	-1.01183	5.52427e-15	4.74531e-05	9.93399	the raw data from Gaedke et al. 2004 sent to AA on 7 Sept 2022	Chlorophyll-a concentrations for 107 timepoints spanning the lake and the NBSS measurement period (1989-1990) were kindly provided by Jan Köhler. These were measured by IGG/IGB, DIN method according to Nusch & Palme 1975. With a few caveats over potential data quality acknowledged, AA matched chl a value (normally a mean of two replicates) to the NBSS value. This was usually either on the day or …
Gaedke et al (2004)	Freshwater	Müggelsee, Berlin	5 stations sampled across the lake	1989-07-24	depth-integratedfromsurface to bottom	52.4372	13.648		56.8	1.75435	-1.02283	5.52427e-15	4.74531e-05	9.93399	the raw data from Gaedke et al. 2004 sent to AA on 7 Sept 2022	Chlorophyll-a concentrations for 107 timepoints spanning the lake and the NBSS measurement period (1989-1990) were kindly provided by Jan Köhler. These were measured by IGG/IGB, DIN method according to Nusch & Palme 1975. With a few caveats over potential data quality acknowledged, AA matched chl a value (normally a mean of two replicates) to the NBSS value. This was usually either on the day or …
Gaedke et al (2004)	Freshwater	Müggelsee, Berlin	5 stations sampled across the lake	1989-07-31	depth-integratedfromsurface to bottom	52.4372	13.648	20.1	41.1	1.61384	-1.00874	5.52427e-15	4.74531e-05	9.93399	the raw data from Gaedke et al. 2004 sent to AA on 7 Sept 2022	Chlorophyll-a concentrations for 107 timepoints spanning the lake and the NBSS measurement period (1989-1990) were kindly provided by Jan Köhler. These were measured by IGG/IGB, DIN method according to Nusch & Palme 1975. With a few caveats over potential data quality acknowledged, AA matched chl a value (normally a mean of two replicates) to the NBSS value. This was usually either on the day or …
Gaedke et al (2004)	Freshwater	Müggelsee, Berlin	5 stations sampled across the lake	1989-08-21	depth-integratedfromsurface to bottom	52.4372	13.648	18.1	27.65	1.4417	-0.986292	5.52427e-15	4.74531e-05	9.93399	the raw data from Gaedke et al. 2004 sent to AA on 7 Sept 2022	Chlorophyll-a concentrations for 107 timepoints spanning the lake and the NBSS measurement period (1989-1990) were kindly provided by Jan Köhler. These were measured by IGG/IGB, DIN method according to Nusch & Palme 1975. With a few caveats over potential data quality acknowledged, AA matched chl a value (normally a mean of two replicates) to the NBSS value. This was usually either on the day or …
Gaedke et al (2004)	Freshwater	Müggelsee, Berlin	5 stations sampled across the lake	1989-08-28	depth-integratedfromsurface to bottom	52.4372	13.648	19.6	37.6	1.57519	-1.00564	5.52427e-15	4.74531e-05	9.93399	the raw data from Gaedke et al. 2004 sent to AA on 7 Sept 2022	Chlorophyll-a concentrations for 107 timepoints spanning the lake and the NBSS measurement period (1989-1990) were kindly provided by Jan Köhler. These were measured by IGG/IGB, DIN method according to Nusch & Palme 1975. With a few caveats over potential data quality acknowledged, AA matched chl a value (normally a mean of two replicates) to the NBSS value. This was usually either on the day or …
Gaedke et al (2004)	Freshwater	Müggelsee, Berlin	5 stations sampled across the lake	1989-09-04	depth-integratedfromsurface to bottom	52.4372	13.648	18	47.4	1.67578	-1.05158	5.52427e-15	4.74531e-05	9.93399	the raw data from Gaedke et al. 2004 sent to AA on 7 Sept 2022	Chlorophyll-a concentrations for 107 timepoints spanning the lake and the NBSS measurement period (1989-1990) were kindly provided by Jan Köhler. These were measured by IGG/IGB, DIN method according to Nusch & Palme 1975. With a few caveats over potential data quality acknowledged, AA matched chl a value (normally a mean of two replicates) to the NBSS value. This was usually either on the day or …
Gaedke et al (2004)	Freshwater	Müggelsee, Berlin	5 stations sampled across the lake	1989-09-18	depth-integratedfromsurface to bottom	52.4372	13.648	17.5	47.45	1.67624	-1.02412	5.52427e-15	4.74531e-05	9.93399	the raw data from Gaedke et al. 2004 sent to AA on 7 Sept 2022	Chlorophyll-a concentrations for 107 timepoints spanning the lake and the NBSS measurement period (1989-1990) were kindly provided by Jan Köhler. These were measured by IGG/IGB, DIN method according to Nusch & Palme 1975. With a few caveats over potential data quality acknowledged, AA matched chl a value (normally a mean of two replicates) to the NBSS value. This was usually either on the day or …
Gaedke et al (2004)	Freshwater	Müggelsee, Berlin	5 stations sampled across the lake	1989-10-02	depth-integratedfromsurface to bottom	52.4372	13.648	15.7	46.35	1.66605	-0.996976	5.52427e-15	4.74531e-05	9.93399	the raw data from Gaedke et al. 2004 sent to AA on 7 Sept 2022	Chlorophyll-a concentrations for 107 timepoints spanning the lake and the NBSS measurement period (1989-1990) were kindly provided by Jan Köhler. These were measured by IGG/IGB, DIN method according to Nusch & Palme 1975. With a few caveats over potential data quality acknowledged, AA matched chl a value (normally a mean of two replicates) to the NBSS value. This was usually either on the day or …
Gaedke et al (2004)	Freshwater	Müggelsee, Berlin	5 stations sampled across the lake	1989-10-16	depth-integratedfromsurface to bottom	52.4372	13.648	11.9	21.4	1.33041	-0.998892	5.52427e-15	4.74531e-05	9.93399	the raw data from Gaedke et al. 2004 sent to AA on 7 Sept 2022	Chlorophyll-a concentrations for 107 timepoints spanning the lake and the NBSS measurement period (1989-1990) were kindly provided by Jan Köhler. These were measured by IGG/IGB, DIN method according to Nusch & Palme 1975. With a few caveats over potential data quality acknowledged, AA matched chl a value (normally a mean of two replicates) to the NBSS value. This was usually either on the day or …
Gaedke et al (2004)	Freshwater	Müggelsee, Berlin	5 stations sampled across the lake	1989-11-20	depth-integratedfromsurface to bottom	52.4372	13.648	5.2	13.8	1.13988	-1.06901	5.52427e-15	4.74531e-05	9.93399	the raw data from Gaedke et al. 2004 sent to AA on 7 Sept 2022	Chlorophyll-a concentrations for 107 timepoints spanning the lake and the NBSS measurement period (1989-1990) were kindly provided by Jan Köhler. These were measured by IGG/IGB, DIN method according to Nusch & Palme 1975. With a few caveats over potential data quality acknowledged, AA matched chl a value (normally a mean of two replicates) to the NBSS value. This was usually either on the day or …
Gaedke et al (2004)	Freshwater	Müggelsee, Berlin	5 stations sampled across the lake	1989-12-18	depth-integratedfromsurface to bottom	52.4372	13.648	0.1	4.15	0.618048	-1.12078	5.52427e-15	4.74531e-05	9.93399	the raw data from Gaedke et al. 2004 sent to AA on 7 Sept 2022	Chlorophyll-a concentrations for 107 timepoints spanning the lake and the NBSS measurement period (1989-1990) were kindly provided by Jan Köhler. These were measured by IGG/IGB, DIN method according to Nusch & Palme 1975. With a few caveats over potential data quality acknowledged, AA matched chl a value (normally a mean of two replicates) to the NBSS value. This was usually either on the day or …
Gaedke et al (2004)	Freshwater	Müggelsee, Berlin	5 stations sampled across the lake	1990-01-08	depth-integratedfromsurface to bottom	52.4372	13.648	1.7	7.05	0.848189	-1.1434	5.52427e-15	4.74531e-05	9.93399	the raw data from Gaedke et al. 2004 sent to AA on 7 Sept 2022	Chlorophyll-a concentrations for 107 timepoints spanning the lake and the NBSS measurement period (1989-1990) were kindly provided by Jan Köhler. These were measured by IGG/IGB, DIN method according to Nusch & Palme 1975. With a few caveats over potential data quality acknowledged, AA matched chl a value (normally a mean of two replicates) to the NBSS value. This was usually either on the day or …
Gaedke et al (2004)	Freshwater	Müggelsee, Berlin	5 stations sampled across the lake	1990-01-29	depth-integratedfromsurface to bottom	52.4372	13.648	3.6	9.95	0.997823	-1.14449	5.52427e-15	4.74531e-05	9.93399	the raw data from Gaedke et al. 2004 sent to AA on 7 Sept 2022	Chlorophyll-a concentrations for 107 timepoints spanning the lake and the NBSS measurement period (1989-1990) were kindly provided by Jan Köhler. These were measured by IGG/IGB, DIN method according to Nusch & Palme 1975. With a few caveats over potential data quality acknowledged, AA matched chl a value (normally a mean of two replicates) to the NBSS value. This was usually either on the day or …
Gaedke et al (2004)	Freshwater	Müggelsee, Berlin	5 stations sampled across the lake	1990-02-12	depth-integratedfromsurface to bottom	52.4372	13.648	4.9	31.85	1.50311	-1.1481	5.52427e-15	4.74531e-05	9.93399	the raw data from Gaedke et al. 2004 sent to AA on 7 Sept 2022	Chlorophyll-a concentrations for 107 timepoints spanning the lake and the NBSS measurement period (1989-1990) were kindly provided by Jan Köhler. These were measured by IGG/IGB, DIN method according to Nusch & Palme 1975. With a few caveats over potential data quality acknowledged, AA matched chl a value (normally a mean of two replicates) to the NBSS value. This was usually either on the day or …
Gaedke et al (2004)	Freshwater	Müggelsee, Berlin	5 stations sampled across the lake	1990-02-26	depth-integratedfromsurface to bottom	52.4372	13.648	5.2	43.85	1.64197	-1.15112	5.52427e-15	4.74531e-05	9.93399	the raw data from Gaedke et al. 2004 sent to AA on 7 Sept 2022	Chlorophyll-a concentrations for 107 timepoints spanning the lake and the NBSS measurement period (1989-1990) were kindly provided by Jan Köhler. These were measured by IGG/IGB, DIN method according to Nusch & Palme 1975. With a few caveats over potential data quality acknowledged, AA matched chl a value (normally a mean of two replicates) to the NBSS value. This was usually either on the day or …
Gaedke et al (2004)	Freshwater	Müggelsee, Berlin	5 stations sampled across the lake	1990-03-12	depth-integratedfromsurface to bottom	52.4372	13.648	6.6	71.35	1.85339	-1.11998	5.52427e-15	4.74531e-05	9.93399	the raw data from Gaedke et al. 2004 sent to AA on 7 Sept 2022	Chlorophyll-a concentrations for 107 timepoints spanning the lake and the NBSS measurement period (1989-1990) were kindly provided by Jan Köhler. These were measured by IGG/IGB, DIN method according to Nusch & Palme 1975. With a few caveats over potential data quality acknowledged, AA matched chl a value (normally a mean of two replicates) to the NBSS value. This was usually either on the day or …
Gaedke et al (2004)	Freshwater	Müggelsee, Berlin	5 stations sampled across the lake	1990-03-26	depth-integratedfromsurface to bottom	52.4372	13.648	8.5	34.8	1.54158	-1.12228	5.52427e-15	4.74531e-05	9.93399	the raw data from Gaedke et al. 2004 sent to AA on 7 Sept 2022	Chlorophyll-a concentrations for 107 timepoints spanning the lake and the NBSS measurement period (1989-1990) were kindly provided by Jan Köhler. These were measured by IGG/IGB, DIN method according to Nusch & Palme 1975. With a few caveats over potential data quality acknowledged, AA matched chl a value (normally a mean of two replicates) to the NBSS value. This was usually either on the day or …
Gaedke et al (2004)	Freshwater	Müggelsee, Berlin	5 stations sampled across the lake	1990-04-09	depth-integratedfromsurface to bottom	52.4372	13.648	8.6	50.5	1.70329	-1.10265	5.52427e-15	4.74531e-05	9.93399	the raw data from Gaedke et al. 2004 sent to AA on 7 Sept 2022	Chlorophyll-a concentrations for 107 timepoints spanning the lake and the NBSS measurement period (1989-1990) were kindly provided by Jan Köhler. These were measured by IGG/IGB, DIN method according to Nusch & Palme 1975. With a few caveats over potential data quality acknowledged, AA matched chl a value (normally a mean of two replicates) to the NBSS value. This was usually either on the day or …
Gaedke et al (2004)	Freshwater	Müggelsee, Berlin	5 stations sampled across the lake	1990-04-30	depth-integratedfromsurface to bottom	52.4372	13.648	12.1	47.15	1.67348	-1.0408	5.52427e-15	4.74531e-05	9.93399	the raw data from Gaedke et al. 2004 sent to AA on 7 Sept 2022	Chlorophyll-a concentrations for 107 timepoints spanning the lake and the NBSS measurement period (1989-1990) were kindly provided by Jan Köhler. These were measured by IGG/IGB, DIN method according to Nusch & Palme 1975. With a few caveats over potential data quality acknowledged, AA matched chl a value (normally a mean of two replicates) to the NBSS value. This was usually either on the day or …
Gaedke et al (2004)	Freshwater	Müggelsee, Berlin	5 stations sampled across the lake	1990-05-07	depth-integratedfromsurface to bottom	52.4372	13.648	18.6	19.2	1.2833	-1.01477	5.52427e-15	4.74531e-05	9.93399	the raw data from Gaedke et al. 2004 sent to AA on 7 Sept 2022	Chlorophyll-a concentrations for 107 timepoints spanning the lake and the NBSS measurement period (1989-1990) were kindly provided by Jan Köhler. These were measured by IGG/IGB, DIN method according to Nusch & Palme 1975. With a few caveats over potential data quality acknowledged, AA matched chl a value (normally a mean of two replicates) to the NBSS value. This was usually either on the day or …
Gaedke et al (2004)	Freshwater	Müggelsee, Berlin	5 stations sampled across the lake	1990-05-14	depth-integratedfromsurface to bottom	52.4372	13.648	18.6	1.35	0.130334	-0.927781	5.52427e-15	4.74531e-05	9.93399	the raw data from Gaedke et al. 2004 sent to AA on 7 Sept 2022	Chlorophyll-a concentrations for 107 timepoints spanning the lake and the NBSS measurement period (1989-1990) were kindly provided by Jan Köhler. These were measured by IGG/IGB, DIN method according to Nusch & Palme 1975. With a few caveats over potential data quality acknowledged, AA matched chl a value (normally a mean of two replicates) to the NBSS value. This was usually either on the day or …
Gaedke et al (2004)	Freshwater	Müggelsee, Berlin	5 stations sampled across the lake	1990-05-21	depth-integratedfromsurface to bottom	52.4372	13.648	16.8	1.15	0.0606978	-0.975273	5.52427e-15	4.74531e-05	9.93399	the raw data from Gaedke et al. 2004 sent to AA on 7 Sept 2022	Chlorophyll-a concentrations for 107 timepoints spanning the lake and the NBSS measurement period (1989-1990) were kindly provided by Jan Köhler. These were measured by IGG/IGB, DIN method according to Nusch & Palme 1975. With a few caveats over potential data quality acknowledged, AA matched chl a value (normally a mean of two replicates) to the NBSS value. This was usually either on the day or …
Gaedke et al (2004)	Freshwater	Müggelsee, Berlin	5 stations sampled across the lake	1990-05-28	depth-integratedfromsurface to bottom	52.4372	13.648	16.7	9	0.954243	-1.03035	5.52427e-15	4.74531e-05	9.93399	the raw data from Gaedke et al. 2004 sent to AA on 7 Sept 2022	Chlorophyll-a concentrations for 107 timepoints spanning the lake and the NBSS measurement period (1989-1990) were kindly provided by Jan Köhler. These were measured by IGG/IGB, DIN method according to Nusch & Palme 1975. With a few caveats over potential data quality acknowledged, AA matched chl a value (normally a mean of two replicates) to the NBSS value. This was usually either on the day or …
Gaedke et al (2004)	Freshwater	Müggelsee, Berlin	5 stations sampled across the lake	1990-06-11	depth-integratedfromsurface to bottom	52.4372	13.648		4.85	0.685742	-1.03491	5.52427e-15	4.74531e-05	9.93399	the raw data from Gaedke et al. 2004 sent to AA on 7 Sept 2022	Chlorophyll-a concentrations for 107 timepoints spanning the lake and the NBSS measurement period (1989-1990) were kindly provided by Jan Köhler. These were measured by IGG/IGB, DIN method according to Nusch & Palme 1975. With a few caveats over potential data quality acknowledged, AA matched chl a value (normally a mean of two replicates) to the NBSS value. This was usually either on the day or …
Gaedke et al (2004)	Freshwater	Müggelsee, Berlin	5 stations sampled across the lake	1990-06-18	depth-integratedfromsurface to bottom	52.4372	13.648	17.9	26.9	1.42975	-1.0617	5.52427e-15	4.74531e-05	9.93399	the raw data from Gaedke et al. 2004 sent to AA on 7 Sept 2022	Chlorophyll-a concentrations for 107 timepoints spanning the lake and the NBSS measurement period (1989-1990) were kindly provided by Jan Köhler. These were measured by IGG/IGB, DIN method according to Nusch & Palme 1975. With a few caveats over potential data quality acknowledged, AA matched chl a value (normally a mean of two replicates) to the NBSS value. This was usually either on the day or …
Gaedke et al (2004)	Freshwater	Müggelsee, Berlin	5 stations sampled across the lake	1990-06-25	depth-integratedfromsurface to bottom	52.4372	13.648	18.7	36.4	1.5611	-1.08818	5.52427e-15	4.74531e-05	9.93399	the raw data from Gaedke et al. 2004 sent to AA on 7 Sept 2022	Chlorophyll-a concentrations for 107 timepoints spanning the lake and the NBSS measurement period (1989-1990) were kindly provided by Jan Köhler. These were measured by IGG/IGB, DIN method according to Nusch & Palme 1975. With a few caveats over potential data quality acknowledged, AA matched chl a value (normally a mean of two replicates) to the NBSS value. This was usually either on the day or …
Gaedke et al (2004)	Freshwater	Müggelsee, Berlin	5 stations sampled across the lake	1990-07-02	depth-integratedfromsurface to bottom	52.4372	13.648	20.6	25.75	1.41078	-1.0404	5.52427e-15	4.74531e-05	9.93399	the raw data from Gaedke et al. 2004 sent to AA on 7 Sept 2022	Chlorophyll-a concentrations for 107 timepoints spanning the lake and the NBSS measurement period (1989-1990) were kindly provided by Jan Köhler. These were measured by IGG/IGB, DIN method according to Nusch & Palme 1975. With a few caveats over potential data quality acknowledged, AA matched chl a value (normally a mean of two replicates) to the NBSS value. This was usually either on the day or …
Gaedke et al (2004)	Freshwater	Müggelsee, Berlin	5 stations sampled across the lake	1990-07-16	depth-integratedfromsurface to bottom	52.4372	13.648	19.1	17.75	1.2492	-1.06566	5.52427e-15	4.74531e-05	9.93399	the raw data from Gaedke et al. 2004 sent to AA on 7 Sept 2022	Chlorophyll-a concentrations for 107 timepoints spanning the lake and the NBSS measurement period (1989-1990) were kindly provided by Jan Köhler. These were measured by IGG/IGB, DIN method according to Nusch & Palme 1975. With a few caveats over potential data quality acknowledged, AA matched chl a value (normally a mean of two replicates) to the NBSS value. This was usually either on the day or …
Gaedke et al (2004)	Freshwater	Müggelsee, Berlin	5 stations sampled across the lake	1990-07-23	depth-integratedfromsurface to bottom	52.4372	13.648	18.6	38.45	1.5849	-1.07317	5.52427e-15	4.74531e-05	9.93399	the raw data from Gaedke et al. 2004 sent to AA on 7 Sept 2022	Chlorophyll-a concentrations for 107 timepoints spanning the lake and the NBSS measurement period (1989-1990) were kindly provided by Jan Köhler. These were measured by IGG/IGB, DIN method according to Nusch & Palme 1975. With a few caveats over potential data quality acknowledged, AA matched chl a value (normally a mean of two replicates) to the NBSS value. This was usually either on the day or …
Gaedke et al (2004)	Freshwater	Müggelsee, Berlin	5 stations sampled across the lake	1990-08-20	depth-integratedfromsurface to bottom	52.4372	13.648	19.4	34	1.53148	-1.0888	5.52427e-15	4.74531e-05	9.93399	the raw data from Gaedke et al. 2004 sent to AA on 7 Sept 2022	Chlorophyll-a concentrations for 107 timepoints spanning the lake and the NBSS measurement period (1989-1990) were kindly provided by Jan Köhler. These were measured by IGG/IGB, DIN method according to Nusch & Palme 1975. With a few caveats over potential data quality acknowledged, AA matched chl a value (normally a mean of two replicates) to the NBSS value. This was usually either on the day or …
Gaedke et al (2004)	Freshwater	Müggelsee, Berlin	5 stations sampled across the lake	1990-09-03	depth-integratedfromsurface to bottom	52.4372	13.648	18.7	31.9	1.50379	-1.02347	5.52427e-15	4.74531e-05	9.93399	the raw data from Gaedke et al. 2004 sent to AA on 7 Sept 2022	Chlorophyll-a concentrations for 107 timepoints spanning the lake and the NBSS measurement period (1989-1990) were kindly provided by Jan Köhler. These were measured by IGG/IGB, DIN method according to Nusch & Palme 1975. With a few caveats over potential data quality acknowledged, AA matched chl a value (normally a mean of two replicates) to the NBSS value. This was usually either on the day or …
Gaedke et al (2004)	Freshwater	Müggelsee, Berlin	5 stations sampled across the lake	1990-09-10	depth-integratedfromsurface to bottom	52.4372	13.648	16.3	38.4	1.58433	-1.05496	5.52427e-15	4.74531e-05	9.93399	the raw data from Gaedke et al. 2004 sent to AA on 7 Sept 2022	Chlorophyll-a concentrations for 107 timepoints spanning the lake and the NBSS measurement period (1989-1990) were kindly provided by Jan Köhler. These were measured by IGG/IGB, DIN method according to Nusch & Palme 1975. With a few caveats over potential data quality acknowledged, AA matched chl a value (normally a mean of two replicates) to the NBSS value. This was usually either on the day or …
Gaedke et al (2004)	Freshwater	Müggelsee, Berlin	5 stations sampled across the lake	1990-10-01	depth-integratedfromsurface to bottom	52.4372	13.648	13.2	16.8	1.22531	-1.09653	5.52427e-15	4.74531e-05	9.93399	the raw data from Gaedke et al. 2004 sent to AA on 7 Sept 2022	Chlorophyll-a concentrations for 107 timepoints spanning the lake and the NBSS measurement period (1989-1990) were kindly provided by Jan Köhler. These were measured by IGG/IGB, DIN method according to Nusch & Palme 1975. With a few caveats over potential data quality acknowledged, AA matched chl a value (normally a mean of two replicates) to the NBSS value. This was usually either on the day or …
Gaedke et al (2004)	Freshwater	Müggelsee, Berlin	5 stations sampled across the lake	1990-10-15	depth-integratedfromsurface to bottom	52.4372	13.648	12.9	11.4	1.0569	-1.03466	5.52427e-15	4.74531e-05	9.93399	the raw data from Gaedke et al. 2004 sent to AA on 7 Sept 2022	Chlorophyll-a concentrations for 107 timepoints spanning the lake and the NBSS measurement period (1989-1990) were kindly provided by Jan Köhler. These were measured by IGG/IGB, DIN method according to Nusch & Palme 1975. With a few caveats over potential data quality acknowledged, AA matched chl a value (normally a mean of two replicates) to the NBSS value. This was usually either on the day or …
Gaedke et al (2004)	Freshwater	Müggelsee, Berlin	5 stations sampled across the lake	1990-10-22	depth-integratedfromsurface to bottom	52.4372	13.648	12.1	6.55	0.816241	-1.01399	5.52427e-15	4.74531e-05	9.93399	the raw data from Gaedke et al. 2004 sent to AA on 7 Sept 2022	Chlorophyll-a concentrations for 107 timepoints spanning the lake and the NBSS measurement period (1989-1990) were kindly provided by Jan Köhler. These were measured by IGG/IGB, DIN method according to Nusch & Palme 1975. With a few caveats over potential data quality acknowledged, AA matched chl a value (normally a mean of two replicates) to the NBSS value. This was usually either on the day or …
Gaedke et al (2004)	Freshwater	Müggelsee, Berlin	5 stations sampled across the lake	1990-11-05	depth-integratedfromsurface to bottom	52.4372	13.648	7.5	1.25	0.09691	-1.01147	5.52427e-15	4.74531e-05	9.93399	the raw data from Gaedke et al. 2004 sent to AA on 7 Sept 2022	Chlorophyll-a concentrations for 107 timepoints spanning the lake and the NBSS measurement period (1989-1990) were kindly provided by Jan Köhler. These were measured by IGG/IGB, DIN method according to Nusch & Palme 1975. With a few caveats over potential data quality acknowledged, AA matched chl a value (normally a mean of two replicates) to the NBSS value. This was usually either on the day or …
Gaedke et al (2004)	Freshwater	Müggelsee, Berlin	5 stations sampled across the lake	1990-11-19	depth-integratedfromsurface to bottom	52.4372	13.648	7.3	2.2	0.342423	-1.06591	5.52427e-15	4.74531e-05	9.93399	the raw data from Gaedke et al. 2004 sent to AA on 7 Sept 2022	Chlorophyll-a concentrations for 107 timepoints spanning the lake and the NBSS measurement period (1989-1990) were kindly provided by Jan Köhler. These were measured by IGG/IGB, DIN method according to Nusch & Palme 1975. With a few caveats over potential data quality acknowledged, AA matched chl a value (normally a mean of two replicates) to the NBSS value. This was usually either on the day or …
Quinones et al (2003)	Marine	New England Seamounts, NW Atlantic	Nashville	Summer	400-0m	34.79	-56.61	24.65	0.25	-0.60206	-1.145	1.6e-15	0.00133	11.9197	Table 6: not grouped to a single region here because stations were in different places, pertained to deep warm ocean (arguably more stable systems) and had very thorough size spectrum determination	Temperatures from mean of OC2 and OC3 (late spring and late summer) temps in Marra et al 1992 JGR 97,c5,p7399-7412. Nutrient concentrations presented in mg at m-3
Quinones et al (2003)	Marine	New England Seamounts, NW Atlantic	Indigo	Summer	400-0m	34.67	-54.25	24.65	0.26	-0.585027	-1.156	1.6e-15	0.00133	11.9197	Table 6: not grouped to a single region here because stations were in different places, pertained to deep warm ocean (arguably more stable systems) and had very thorough size spectrum determination	Temperatures from mean of OC2 and OC3 (late spring and late summer) temps in Marra et al 1992 JGR 97,c5,p7399-7412. Nutrient concentrations presented in mg at m-3
Quinones et al (2003)	Marine	New England Seamounts, NW Atlantic	Yakutat	Summer	400-0m	34.66	-50.85	24.65	0.25	-0.60206	-1.156	1.6e-15	0.00133	11.9197	Table 6: not grouped to a single region here because stations were in different places, pertained to deep warm ocean (arguably more stable systems) and had very thorough size spectrum determination	Temperatures from mean of OC2 and OC3 (late spring and late summer) temps in Marra et al 1992 JGR 97,c5,p7399-7412. Nutrient concentrations presented in mg at m-3
Quinones et al (2003)	Marine	New England Seamounts, NW Atlantic	Purple 10	Summer	400-0m	31.98	-55.65	24.65	0.17	-0.769551	-1.175	1.6e-15	0.00133	11.9197	Table 6: not grouped to a single region here because stations were in different places, pertained to deep warm ocean (arguably more stable systems) and had very thorough size spectrum determination	Temperatures from mean of OC2 and OC3 (late spring and late summer) temps in Marra et al 1992 JGR 97,c5,p7399-7412. Nutrient concentrations presented in mg at m-3
Quinones et al (2003)	Marine	New England Seamounts, NW Atlantic	Purple 11	Summer	400-0m	31.96	-55.64	24.65	0.18	-0.744727	-1.151	1.6e-15	0.00133	11.9197	Table 6: not grouped to a single region here because stations were in different places, pertained to deep warm ocean (arguably more stable systems) and had very thorough size spectrum determination	Temperatures from mean of OC2 and OC3 (late spring and late summer) temps in Marra et al 1992 JGR 97,c5,p7399-7412. Nutrient concentrations presented in mg at m-3
Quinones et al (2003)	Marine	Sargasso Sea	Sargasso 11	Autumn	400-0m	35.92	-64.34	27.3	0.35	-0.455932	-1.091	1.6e-15	6.15e-05	7.58	Table 6: not grouped to a single region here because stations were in different places, pertained to deep warm ocean (arguably more stable systems) and had very thorough size spectrum determination	Temperatures from OC3 (ln late summer) surface temps in Marra et al 1992 JGR 97,c5,p7399-7412. Nutrient concentrations presented in mg at m-3
Quinones et al (2003)	Marine	Sargasso Sea	Sargasso 12	Autumn	400-0m	35.93	-64.79	27.3	0.25	-0.60206	-1.125	1.6e-15	0.00133	11.9197	Table 6: not grouped to a single region here because stations were in different places, pertained to deep warm ocean (arguably more stable systems) and had very thorough size spectrum determination	Temperatures from OC3 (ln late summer) surface temps in Marra et al 1992 JGR 97,c5,p7399-7412. Nutrient concentrations presented in mg at m-3
Quinones et al (2003)	Marine	Sargasso Sea	Sargasso 13	Autumn	400-0m	36.04	-65.15	27.3	0.33	-0.481486	-1.141	1.6e-15	0.00133	11.9197	Table 6: not grouped to a single region here because stations were in different places, pertained to deep warm ocean (arguably more stable systems) and had very thorough size spectrum determination	Temperatures from OC3 (ln late summer) surface temps in Marra et al 1992 JGR 97,c5,p7399-7412. Nutrient concentrations presented in mg at m-3
Quinones et al (2003)	Marine	Sargasso Sea	Sargasso 14	Autumn	400-0m	36.15	-65.83	27.3	0.29	-0.537602	-1.091	1.6e-15	0.00133	11.9197	Table 6: not grouped to a single region here because stations were in different places, pertained to deep warm ocean (arguably more stable systems) and had very thorough size spectrum determination	Temperatures from OC3 (ln late summer) surface temps in Marra et al 1992 JGR 97,c5,p7399-7412. Nutrient concentrations presented in mg at m-3
Atkinson et al. L and O (2021)	Marine	Western English Channel	Plymouth L4 site	2009-01-01	50-0m	50.25	-4.21	8.9	0.4225	-0.374173	-1.1795	3.16228e-08	1000	10.5	Taken from the paper	Taken from the paper
Atkinson et al. L and O (2021)	Marine	Western English Channel	Plymouth L4 site	2009-02-01	50-0m	50.25	-4.21	8.24333	0.603333	-0.219443	-1.1597	3.16228e-08	1000	10.5	Taken from the paper	Taken from the paper
Atkinson et al. L and O (2021)	Marine	Western English Channel	Plymouth L4 site	2009-03-01	50-0m	50.25	-4.21	8.912	0.532	-0.274088	-1.1095	3.16228e-08	1000	10.5	Taken from the paper	Taken from the paper
Atkinson et al. L and O (2021)	Marine	Western English Channel	Plymouth L4 site	2009-04-01	50-0m	50.25	-4.21	10.52	1.95333	0.290776	-1.0466	3.16228e-08	1000	10.5	Taken from the paper	Taken from the paper
Atkinson et al. L and O (2021)	Marine	Western English Channel	Plymouth L4 site	2009-05-01	50-0m	50.25	-4.21	11.955	2.34667	0.370451	-1.0503	3.16228e-08	1000	10.5	Taken from the paper	Taken from the paper
Atkinson et al. L and O (2021)	Marine	Western English Channel	Plymouth L4 site	2009-06-01	50-0m	50.25	-4.21	15.2425	0.726	-0.139063	-1.043	3.16228e-08	1000	10.5	Taken from the paper	Taken from the paper
Atkinson et al. L and O (2021)	Marine	Western English Channel	Plymouth L4 site	2009-07-01	50-0m	50.25	-4.21	15.1275	1.84	0.264818	-1.1314	3.16228e-08	1000	10.5	Taken from the paper	Taken from the paper
Atkinson et al. L and O (2021)	Marine	Western English Channel	Plymouth L4 site	2009-08-01	50-0m	50.25	-4.21	16.97	3.22889	0.509053	-1.1059	3.16228e-08	1000	10.5	Taken from the paper	Taken from the paper
Atkinson et al. L and O (2021)	Marine	Western English Channel	Plymouth L4 site	2009-09-01	50-0m	50.25	-4.21	15.398	3.102	0.491642	-1.1876	3.16228e-08	1000	10.5	Taken from the paper	Taken from the paper
Atkinson et al. L and O (2021)	Marine	Western English Channel	Plymouth L4 site	2009-10-01	50-0m	50.25	-4.21	15.4325	1.12225	0.0500896	-1.0962	3.16228e-08	1000	10.5	Taken from the paper	Taken from the paper
Atkinson et al. L and O (2021)	Marine	Western English Channel	Plymouth L4 site	2009-11-01	50-0m	50.25	-4.21	13.74	0.845	-0.0731433	-1.0882	3.16228e-08	1000	10.5	Taken from the paper	Taken from the paper
Atkinson et al. L and O (2021)	Marine	Western English Channel	Plymouth L4 site	2009-12-01	50-0m	50.25	-4.21	10.7575	0.593333	-0.226701	-1.1139	3.16228e-08	1000	10.5	Taken from the paper	Taken from the paper
Atkinson et al. L and O (2021)	Marine	Western English Channel	Plymouth L4 site	2010-01-01	50-0m	50.25	-4.21	8.485	0.450167	-0.346627	-1.1047	3.16228e-08	1000	10.5	Taken from the paper	Taken from the paper
Atkinson et al. L and O (2021)	Marine	Western English Channel	Plymouth L4 site	2010-02-01	50-0m	50.25	-4.21	8.15	0.660083	-0.180401	-1.1483	3.16228e-08	1000	10.5	Taken from the paper	Taken from the paper
Atkinson et al. L and O (2021)	Marine	Western English Channel	Plymouth L4 site	2010-03-01	50-0m	50.25	-4.21	7.9	1.11325	0.0465927	-1.0911	3.16228e-08	1000	10.5	Taken from the paper	Taken from the paper
Atkinson et al. L and O (2021)	Marine	Western English Channel	Plymouth L4 site	2010-04-01	50-0m	50.25	-4.21	9.14333	1.37983	0.139827	-1.0754	3.16228e-08	1000	10.5	Taken from the paper	Taken from the paper
Atkinson et al. L and O (2021)	Marine	Western English Channel	Plymouth L4 site	2010-05-01	50-0m	50.25	-4.21	10.905	1.13	0.0530784	-1.099	3.16228e-08	1000	10.5	Taken from the paper	Taken from the paper
Atkinson et al. L and O (2021)	Marine	Western English Channel	Plymouth L4 site	2010-06-01	50-0m	50.25	-4.21	13.624	0.345267	-0.461845	-1.0599	3.16228e-08	1000	10.5	Taken from the paper	Taken from the paper
Atkinson et al. L and O (2021)	Marine	Western English Channel	Plymouth L4 site	2010-07-01	50-0m	50.25	-4.21	15.8033	0.7505	-0.124649	-1.0755	3.16228e-08	1000	10.5	Taken from the paper	Taken from the paper
Atkinson et al. L and O (2021)	Marine	Western English Channel	Plymouth L4 site	2010-08-01	50-0m	50.25	-4.21	15.4475	0.926	-0.033389	-1.1185	3.16228e-08	1000	10.5	Taken from the paper	Taken from the paper
Atkinson et al. L and O (2021)	Marine	Western English Channel	Plymouth L4 site	2010-09-01	50-0m	50.25	-4.21	15.825	2.01	0.303196	-1.1793	3.16228e-08	1000	10.5	Taken from the paper	Taken from the paper
Atkinson et al. L and O (2021)	Marine	Western English Channel	Plymouth L4 site	2010-10-01	50-0m	50.25	-4.21	14.82	1.02475	0.0106179	-1.0652	3.16228e-08	1000	10.5	Taken from the paper	Taken from the paper
Atkinson et al. L and O (2021)	Marine	Western English Channel	Plymouth L4 site	2010-11-01	50-0m	50.25	-4.21	12.978	0.377083	-0.423563	-1.0835	3.16228e-08	1000	10.5	Taken from the paper	Taken from the paper
Atkinson et al. L and O (2021)	Marine	Western English Channel	Plymouth L4 site	2010-12-01	50-0m	50.25	-4.21	10.75	0.399167	-0.398846	-1.1136	3.16228e-08	1000	10.5	Taken from the paper	Taken from the paper
Atkinson et al. L and O (2021)	Marine	Western English Channel	Plymouth L4 site	2011-01-01	50-0m	50.25	-4.21	8.955	0.39	-0.408935	-1.1902	3.16228e-08	1000	10.5	Taken from the paper	Taken from the paper
Atkinson et al. L and O (2021)	Marine	Western English Channel	Plymouth L4 site	2011-02-01	50-0m	50.25	-4.21	8.52	0.477667	-0.320875	-1.1567	3.16228e-08	1000	10.5	Taken from the paper	Taken from the paper
Atkinson et al. L and O (2021)	Marine	Western English Channel	Plymouth L4 site	2011-03-01	50-0m	50.25	-4.21	8.755	0.941	-0.0264104	-1.0352	3.16228e-08	1000	10.5	Taken from the paper	Taken from the paper
Atkinson et al. L and O (2021)	Marine	Western English Channel	Plymouth L4 site	2011-04-01	50-0m	50.25	-4.21	10.5267	2.453	0.389698	-1.1331	3.16228e-08	1000	10.5	Taken from the paper	Taken from the paper
Atkinson et al. L and O (2021)	Marine	Western English Channel	Plymouth L4 site	2011-05-01	50-0m	50.25	-4.21	12.11	1.244	0.0948204	-1.0967	3.16228e-08	1000	10.5	Taken from the paper	Taken from the paper
Atkinson et al. L and O (2021)	Marine	Western English Channel	Plymouth L4 site	2011-06-01	50-0m	50.25	-4.21	13.5125	1.1	0.0413927	-1.135	3.16228e-08	1000	10.5	Taken from the paper	Taken from the paper
Atkinson et al. L and O (2021)	Marine	Western English Channel	Plymouth L4 site	2011-07-01	50-0m	50.25	-4.21	15.01	1.09822	0.0406902	-1.171	3.16228e-08	1000	10.5	Taken from the paper	Taken from the paper
Atkinson et al. L and O (2021)	Marine	Western English Channel	Plymouth L4 site	2011-08-01	50-0m	50.25	-4.21	16.25	1.09053	0.0376389	-1.147	3.16228e-08	1000	10.5	Taken from the paper	Taken from the paper
Atkinson et al. L and O (2021)	Marine	Western English Channel	Plymouth L4 site	2011-09-01	50-0m	50.25	-4.21	15.2433	1.48667	0.172214	-1.1022	3.16228e-08	1000	10.5	Taken from the paper	Taken from the paper
Atkinson et al. L and O (2021)	Marine	Western English Channel	Plymouth L4 site	2011-10-01	50-0m	50.25	-4.21	14.9775	1.15056	0.0609076	-1.0694	3.16228e-08	1000	10.5	Taken from the paper	Taken from the paper
Atkinson et al. L and O (2021)	Marine	Western English Channel	Plymouth L4 site	2011-11-01	50-0m	50.25	-4.21	14.15	0.832556	-0.0795868	-1.0596	3.16228e-08	1000	10.5	Taken from the paper	Taken from the paper
Atkinson et al. L and O (2021)	Marine	Western English Channel	Plymouth L4 site	2011-12-01	50-0m	50.25	-4.21				-1.1116	3.16228e-08	1000	10.5	Taken from the paper	Taken from the paper
Atkinson et al. L and O (2021)	Marine	Western English Channel	Plymouth L4 site	2012-01-01	50-0m	50.25	-4.21	10.53	0.53425	-0.272255	-1.1133	3.16228e-08	1000	10.5	Taken from the paper	Taken from the paper
Atkinson et al. L and O (2021)	Marine	Western English Channel	Plymouth L4 site	2012-02-01	50-0m	50.25	-4.21	9.2975	0.500917	-0.300235	-1.1157	3.16228e-08	1000	10.5	Taken from the paper	Taken from the paper
Atkinson et al. L and O (2021)	Marine	Western English Channel	Plymouth L4 site	2012-03-01	50-0m	50.25	-4.21	9.585	1.41367	0.150347	-1.0841	3.16228e-08	1000	10.5	Taken from the paper	Taken from the paper
Atkinson et al. L and O (2021)	Marine	Western English Channel	Plymouth L4 site	2012-04-01	50-0m	50.25	-4.21	10.14	4.05417	0.607902	-1.0885	3.16228e-08	1000	10.5	Taken from the paper	Taken from the paper
Atkinson et al. L and O (2021)	Marine	Western English Channel	Plymouth L4 site	2012-05-01	50-0m	50.25	-4.21	11.378	2.296	0.360972	-1.1304	3.16228e-08	1000	10.5	Taken from the paper	Taken from the paper
Atkinson et al. L and O (2021)	Marine	Western English Channel	Plymouth L4 site	2012-06-01	50-0m	50.25	-4.21	13.4467	2.43444	0.3864	-1.0833	3.16228e-08	1000	10.5	Taken from the paper	Taken from the paper
Atkinson et al. L and O (2021)	Marine	Western English Channel	Plymouth L4 site	2012-07-01	50-0m	50.25	-4.21	14.58	1.389	0.142702	-1.1001	3.16228e-08	1000	10.5	Taken from the paper	Taken from the paper
Atkinson et al. L and O (2021)	Marine	Western English Channel	Plymouth L4 site	2012-08-01	50-0m	50.25	-4.21	16.87	1.09389	0.0389732	-1.0869	3.16228e-08	1000	10.5	Taken from the paper	Taken from the paper
Atkinson et al. L and O (2021)	Marine	Western English Channel	Plymouth L4 site	2012-09-01	50-0m	50.25	-4.21	15.8375	1.77633	0.249524	-1.0899	3.16228e-08	1000	10.5	Taken from the paper	Taken from the paper
Atkinson et al. L and O (2021)	Marine	Western English Channel	Plymouth L4 site	2012-10-01	50-0m	50.25	-4.21	14.365	1.08917	0.0370943	-1.1095	3.16228e-08	1000	10.5	Taken from the paper	Taken from the paper
Atkinson et al. L and O (2021)	Marine	Western English Channel	Plymouth L4 site	2012-11-01	50-0m	50.25	-4.21	12.5533	0.654	-0.184422	-1.1203	3.16228e-08	1000	10.5	Taken from the paper	Taken from the paper
Atkinson et al. L and O (2021)	Marine	Western English Channel	Plymouth L4 site	2012-12-01	50-0m	50.25	-4.21	11.42	0.59	-0.229148	-1.1319	3.16228e-08	1000	10.5	Taken from the paper	Taken from the paper
Atkinson et al. L and O (2021)	Marine	Western English Channel	Plymouth L4 site	2013-01-01	50-0m	50.25	-4.21	10.5387	0.443333	-0.35327	-1.1452	3.16228e-08	1000	10.5	Taken from the paper	Taken from the paper
Atkinson et al. L and O (2021)	Marine	Western English Channel	Plymouth L4 site	2013-02-01	50-0m	50.25	-4.21	8.99371	0.42	-0.376751	-1.109	3.16228e-08	1000	10.5	Taken from the paper	Taken from the paper
Atkinson et al. L and O (2021)	Marine	Western English Channel	Plymouth L4 site	2013-03-01	50-0m	50.25	-4.21	8.25668	0.777778	-0.109144	-1.0461	3.16228e-08	1000	10.5	Taken from the paper	Taken from the paper
Atkinson et al. L and O (2021)	Marine	Western English Channel	Plymouth L4 site	2013-04-01	50-0m	50.25	-4.21	8.07465	0.693333	-0.159058	-1.081	3.16228e-08	1000	10.5	Taken from the paper	Taken from the paper
Atkinson et al. L and O (2021)	Marine	Western English Channel	Plymouth L4 site	2013-05-01	50-0m	50.25	-4.21	10.0894	2.8025	0.447546	-1.1002	3.16228e-08	1000	10.5	Taken from the paper	Taken from the paper
Atkinson et al. L and O (2021)	Marine	Western English Channel	Plymouth L4 site	2013-06-01	50-0m	50.25	-4.21	12.2089	0.410667	-0.386511		3.16228e-08	1000	10.5	Taken from the paper	Taken from the paper
Atkinson et al. L and O (2021)	Marine	Western English Channel	Plymouth L4 site	2013-07-01	50-0m	50.25	-4.21	15.9614	0.7884	-0.103253	-1.1427	3.16228e-08	1000	10.5	Taken from the paper	Taken from the paper
Atkinson et al. L and O (2021)	Marine	Western English Channel	Plymouth L4 site	2013-08-01	50-0m	50.25	-4.21	16.5544	1.3425	0.127914	-1.1002	3.16228e-08	1000	10.5	Taken from the paper	Taken from the paper
Atkinson et al. L and O (2021)	Marine	Western English Channel	Plymouth L4 site	2013-09-01	50-0m	50.25	-4.21	15.7902	1.36	0.133539	-1.091	3.16228e-08	1000	10.5	Taken from the paper	Taken from the paper
Atkinson et al. L and O (2021)	Marine	Western English Channel	Plymouth L4 site	2013-10-01	50-0m	50.25	-4.21	15.3763	1.29822	0.113349	-1.0956	3.16228e-08	1000	10.5	Taken from the paper	Taken from the paper
Atkinson et al. L and O (2021)	Marine	Western English Channel	Plymouth L4 site	2013-11-01	50-0m	50.25	-4.21	13.3071	0.539	-0.268411	-1.1059	3.16228e-08	1000	10.5	Taken from the paper	Taken from the paper
Atkinson et al. L and O (2021)	Marine	Western English Channel	Plymouth L4 site	2013-12-01	50-0m	50.25	-4.21	12.0704	0.408444	-0.388867	-1.1941	3.16228e-08	1000	10.5	Taken from the paper	Taken from the paper
Atkinson et al. L and O (2021)	Marine	Western English Channel	Plymouth L4 site	2014-01-01	50-0m	50.25	-4.21	9.70106	0.328778	-0.483098	-1.1568	3.16228e-08	1000	10.5	Taken from the paper	Taken from the paper
Atkinson et al. L and O (2021)	Marine	Western English Channel	Plymouth L4 site	2014-02-01	50-0m	50.25	-4.21	9.33007	0.311167	-0.507007	-1.1515	3.16228e-08	1000	10.5	Taken from the paper	Taken from the paper
Atkinson et al. L and O (2021)	Marine	Western English Channel	Plymouth L4 site	2014-03-01	50-0m	50.25	-4.21	9.35233	0.415733	-0.381185	-1.1375	3.16228e-08	1000	10.5	Taken from the paper	Taken from the paper
Atkinson et al. L and O (2021)	Marine	Western English Channel	Plymouth L4 site	2014-04-01	50-0m	50.25	-4.21	10.542	1.66542	0.221523	-1.1149	3.16228e-08	1000	10.5	Taken from the paper	Taken from the paper
Atkinson et al. L and O (2021)	Marine	Western English Channel	Plymouth L4 site	2014-05-01	50-0m	50.25	-4.21	11.5708	1.23222	0.090689	-1.107	3.16228e-08	1000	10.5	Taken from the paper	Taken from the paper
Atkinson et al. L and O (2021)	Marine	Western English Channel	Plymouth L4 site	2014-06-01	50-0m	50.25	-4.21	15.2985	0.549	-0.260428	-1.1159	3.16228e-08	1000	10.5	Taken from the paper	Taken from the paper
Atkinson et al. L and O (2021)	Marine	Western English Channel	Plymouth L4 site	2014-07-01	50-0m	50.25	-4.21	17.0392	0.548833	-0.26056	-1.1656	3.16228e-08	1000	10.5	Taken from the paper	Taken from the paper
Atkinson et al. L and O (2021)	Marine	Western English Channel	Plymouth L4 site	2014-08-01	50-0m	50.25	-4.21	16.1348	0.648778	-0.187904	-1.1216	3.16228e-08	1000	10.5	Taken from the paper	Taken from the paper
Atkinson et al. L and O (2021)	Marine	Western English Channel	Plymouth L4 site	2014-09-01	50-0m	50.25	-4.21	16.6558	0.624467	-0.204491	-1.0992	3.16228e-08	1000	10.5	Taken from the paper	Taken from the paper
Atkinson et al. L and O (2021)	Marine	Western English Channel	Plymouth L4 site	2014-10-01	50-0m	50.25	-4.21	15.533	0.267889	-0.572045	-1.0565	3.16228e-08	1000	10.5	Taken from the paper	Taken from the paper
Atkinson et al. L and O (2021)	Marine	Western English Channel	Plymouth L4 site	2014-11-01	50-0m	50.25	-4.21	13.8363	0.27	-0.568636	-1.0825	3.16228e-08	1000	10.5	Taken from the paper	Taken from the paper
Atkinson et al. L and O (2021)	Marine	Western English Channel	Plymouth L4 site	2014-12-01	50-0m	50.25	-4.21	12.5832	0.143333	-0.843653	-1.0795	3.16228e-08	1000	10.5	Taken from the paper	Taken from the paper
Frangoulis et al. (2017)	Marine	North Aegean Sea	MD1	2009-12-01	0-100m	40			0.14	-0.853872	-1.05	8.63167e-05	90.5097	6.0206	Transcribed from Fig. 5
Frangoulis et al. (2017)	Marine	North Aegean Sea	MD1	2011-01-01	0-100m	40			0.57	-0.244125	-1.125	8.63167e-05	90.5097	6.0206	Transcribed from Fig. 5
Frangoulis et al. (2017)	Marine	North Aegean Sea	MD1	2011-03-01	0-100m	40			0.71	-0.148742	-1.27	8.63167e-05	90.5097	6.0206	Transcribed from Fig. 5
Frangoulis et al. (2017)	Marine	North Aegean Sea	MD1	2011-04-01	0-100m	40			0.26	-0.585027	-1.23	8.63167e-05	90.5097	6.0206	Transcribed from Fig. 5
Frangoulis et al. (2017)	Marine	North Aegean Sea	MD1	2011-05-01	0-100m	40			0.32	-0.49485	-1.115	8.63167e-05	90.5097	6.0206	Transcribed from Fig. 5
Frangoulis et al. (2017)	Marine	North Aegean Sea	MD2	2009-12-01	0-100m	39.8			0.07	-1.1549	-1.15	8.63167e-05	90.5097	6.0206	Transcribed from Fig. 5
Frangoulis et al. (2017)	Marine	North Aegean Sea	MD2	2011-01-01	0-100m	39.8			0.28	-0.552842	-1.1	8.63167e-05	90.5097	6.0206	Transcribed from Fig. 5
Frangoulis et al. (2017)	Marine	North Aegean Sea	MD2	2011-03-01	0-100m	39.8			0.5	-0.30103	-1.125	8.63167e-05	90.5097	6.0206	Transcribed from Fig. 5
Frangoulis et al. (2017)	Marine	North Aegean Sea	MD2	2011-04-01	0-100m	39.8			0.26	-0.585027	-1.1	8.63167e-05	90.5097	6.0206	Transcribed from Fig. 5
Frangoulis et al. (2017)	Marine	North Aegean Sea	MD2	2011-05-01	0-100m	39.5			0.12	-0.920819	-1.275	8.63167e-05	90.5097	6.0206	Transcribed from Fig. 5
Frangoulis et al. (2017)	Marine	North Aegean Sea	MD3	2009-12-01	0-100m	39.5			0.05	-1.30103	-1	8.63167e-05	90.5097	6.0206	Transcribed from Fig. 5
Frangoulis et al. (2017)	Marine	North Aegean Sea	MD3	2011-01-01	0-100m	39.5			0.13	-0.886057	-1.195	8.63167e-05	90.5097	6.0206	Transcribed from Fig. 5
Frangoulis et al. (2017)	Marine	North Aegean Sea	MD3	2011-03-01	0-100m	39.5			0.13	-0.886057	-1.005	8.63167e-05	90.5097	6.0206	Transcribed from Fig. 5
Frangoulis et al. (2017)	Marine	North Aegean Sea	MD3	2011-04-01	0-100m	39.5			0.15	-0.823909	-1.025	8.63167e-05	90.5097	6.0206	Transcribed from Fig. 5
Frangoulis et al. (2017)	Marine	North Aegean Sea	MD3	2011-05-01	0-100m	39.5			0.11	-0.958607	-1.07	8.63167e-05	90.5097	6.0206	Transcribed from Fig. 5
unpublished data POSEIDON-E1M3A from Batziakas	Marine	Cretan Sea		2010-03-01	100-0m	35.6606	24.9847	16.4621	0.206712	-0.684635	-1.037	3.7e-15	0.00233	10.803	NBSS value in sheet "biomass spectra" where sizes from bacteria to mesozooplankton were included. Note mass ranges varied slightly from month to month with some missing values	Used 0-100 m integrated (averaged) chl a values from sheet "physicocemical" pertaining to the monthly NBSS slope
unpublished data POSEIDON-E1M3A from Batziakas	Marine	Cretan Sea		2010-04-01	100-0m	35.6606	24.9847	17.2091	0.206751	-0.684552	-1.047	3.7e-15	0.00233	10.803	NBSS value in sheet "biomass spectra" where sizes from bacteria to mesozooplankton were included. Note mass ranges varied slightly from month to month with some missing values	Used 0-100 m integrated (averaged) chl a values from sheet "physicocemical" pertaining to the monthly NBSS slope
unpublished data POSEIDON-E1M3A from Batziakas	Marine	Cretan Sea		2010-05-01	100-0m	35.6606	24.9847	19.8097	0.182372	-0.739041	-1.0681	3.7e-15	0.00233	10.803	NBSS value in sheet "biomass spectra" where sizes from bacteria to mesozooplankton were included. Note mass ranges varied slightly from month to month with some missing values	Used 0-100 m integrated (averaged) chl a values from sheet "physicocemical" pertaining to the monthly NBSS slope
unpublished data POSEIDON-E1M3A from Batziakas	Marine	Cretan Sea		2010-06-01	100-0m	35.6606	24.9847	23.6459	0.168878	-0.772426	-1.016	3.7e-15	0.00233	10.803	NBSS value in sheet "biomass spectra" where sizes from bacteria to mesozooplankton were included. Note mass ranges varied slightly from month to month with some missing values	Used 0-100 m integrated (averaged) chl a values from sheet "physicocemical" pertaining to the monthly NBSS slope
unpublished data POSEIDON-E1M3A from Batziakas	Marine	Cretan Sea		2010-10-01	100-0m	35.6606	24.9847	23.0008	0.156365	-0.805859	-1.0426	3.7e-15	0.00233	10.803	NBSS value in sheet "biomass spectra" where sizes from bacteria to mesozooplankton were included. Note mass ranges varied slightly from month to month with some missing values	Used 0-100 m integrated (averaged) chl a values from sheet "physicocemical" pertaining to the monthly NBSS slope
unpublished data POSEIDON-E1M3A from Batziakas	Marine	Cretan Sea		2010-11-01	100-0m	35.6606	24.9847	21.119	0.158408	-0.800224	-1.0001	3.7e-15	0.00233	10.803	NBSS value in sheet "biomass spectra" where sizes from bacteria to mesozooplankton were included. Note mass ranges varied slightly from month to month with some missing values	Used 0-100 m integrated (averaged) chl a values from sheet "physicocemical" pertaining to the monthly NBSS slope
unpublished data POSEIDON-E1M3A from Batziakas	Marine	Cretan Sea		2010-12-01	100-0m	35.6606	24.9847	18.1885	0.304142	-0.516923	-0.954	3.7e-15	0.00233	10.803	NBSS value in sheet "biomass spectra" where sizes from bacteria to mesozooplankton were included. Note mass ranges varied slightly from month to month with some missing values	Used 0-100 m integrated (averaged) chl a values from sheet "physicocemical" pertaining to the monthly NBSS slope
unpublished data POSEIDON-E1M3A from Batziakas	Marine	Cretan Sea		2011-01-01	100-0m	35.6606	24.9847	17.2194	0.355676	-0.448946	-1.0083	3.7e-15	0.00233	10.803	NBSS value in sheet "biomass spectra" where sizes from bacteria to mesozooplankton were included. Note mass ranges varied slightly from month to month with some missing values	Used 0-100 m integrated (averaged) chl a values from sheet "physicocemical" pertaining to the monthly NBSS slope
unpublished data POSEIDON-E1M3A from Batziakas	Marine	Cretan Sea		2011-02-01	100-0m	35.6606	24.9847	17.1086	0.484638	-0.314582	-0.9781	3.7e-15	0.00233	10.803	NBSS value in sheet "biomass spectra" where sizes from bacteria to mesozooplankton were included. Note mass ranges varied slightly from month to month with some missing values	Used 0-100 m integrated (averaged) chl a values from sheet "physicocemical" pertaining to the monthly NBSS slope
unpublished data POSEIDON-E1M3A from Batziakas	Marine	Cretan Sea		2011-03-01	100-0m	35.6606	24.9847	16.598	0.72039	-0.142432	-0.983	3.7e-15	0.00233	10.803	NBSS value in sheet "biomass spectra" where sizes from bacteria to mesozooplankton were included. Note mass ranges varied slightly from month to month with some missing values	Used 0-100 m integrated (averaged) chl a values from sheet "physicocemical" pertaining to the monthly NBSS slope
unpublished data POSEIDON-E1M3A from Batziakas	Marine	Cretan Sea		2011-05-01	100-0m	35.6606	24.9847	19.2665	0.427968	-0.368588	-1.0261	3.7e-15	0.00233	10.803	NBSS value in sheet "biomass spectra" where sizes from bacteria to mesozooplankton were included. Note mass ranges varied slightly from month to month with some missing values	Used 0-100 m integrated (averaged) chl a values from sheet "physicocemical" pertaining to the monthly NBSS slope
unpublished data POSEIDON-E1M3A from Batziakas	Marine	Cretan Sea		2011-07-01	100-0m	35.6606	24.9847	26.3057	0.17638	-0.75355	-1.053	3.7e-15	0.00233	10.803	NBSS value in sheet "biomass spectra" where sizes from bacteria to mesozooplankton were included. Note mass ranges varied slightly from month to month with some missing values	Used 0-100 m integrated (averaged) chl a values from sheet "physicocemical" pertaining to the monthly NBSS slope
unpublished data POSEIDON-E1M3A from Batziakas	Marine	Cretan Sea		2011-10-01	100-0m	35.6606	24.9847	22.7437	0.301572	-0.520609	-1.0503	3.7e-15	0.00233	10.803	NBSS value in sheet "biomass spectra" where sizes from bacteria to mesozooplankton were included. Note mass ranges varied slightly from month to month with some missing values	Used 0-100 m integrated (averaged) chl a values from sheet "physicocemical" pertaining to the monthly NBSS slope
unpublished data POSEIDON-E1M3A from Batziakas	Marine	Cretan Sea		2011-11-01	100-0m	35.6606	24.9847	17.1811	0.268746	-0.570658	-0.9745	3.7e-15	0.00233	10.803	NBSS value in sheet "biomass spectra" where sizes from bacteria to mesozooplankton were included. Note mass ranges varied slightly from month to month with some missing values	Used 0-100 m integrated (averaged) chl a values from sheet "physicocemical" pertaining to the monthly NBSS slope
unpublished data POSEIDON-E1M3A from Batziakas	Marine	Cretan Sea		2012-03-01	100-0m	35.6606	24.9847	15.8866	0.403714	-0.393926	-1.0303	3.7e-15	0.00233	10.803	NBSS value in sheet "biomass spectra" where sizes from bacteria to mesozooplankton were included. Note mass ranges varied slightly from month to month with some missing values	Used 0-100 m integrated (averaged) chl a values from sheet "physicocemical" pertaining to the monthly NBSS slope
unpublished data POSEIDON-E1M3A from Batziakas	Marine	Cretan Sea		2012-04-01	100-0m	35.6606	24.9847	16.8727	0.17593	-0.754661	-1.0937	3.7e-15	0.00233	10.803	NBSS value in sheet "biomass spectra" where sizes from bacteria to mesozooplankton were included. Note mass ranges varied slightly from month to month with some missing values	Used 0-100 m integrated (averaged) chl a values from sheet "physicocemical" pertaining to the monthly NBSS slope
unpublished data POSEIDON-E1M3A from Batziakas	Marine	Cretan Sea		2012-08-01	100-0m	35.6606	24.9847	27.7097	0.0952875	-1.02096	-1.0428	3.7e-15	0.00233	10.803	NBSS value in sheet "biomass spectra" where sizes from bacteria to mesozooplankton were included. Note mass ranges varied slightly from month to month with some missing values	Used 0-100 m integrated (averaged) chl a values from sheet "physicocemical" pertaining to the monthly NBSS slope
unpublished data POSEIDON-E1M3A from Batziakas	Marine	Cretan Sea		2012-09-01	100-0m	35.6606	24.9847	25.1086	0.0990931	-1.00396	-1.0781	3.7e-15	0.00233	10.803	NBSS value in sheet "biomass spectra" where sizes from bacteria to mesozooplankton were included. Note mass ranges varied slightly from month to month with some missing values	Used 0-100 m integrated (averaged) chl a values from sheet "physicocemical" pertaining to the monthly NBSS slope
unpublished data POSEIDON-E1M3A from Batziakas	Marine	Cretan Sea		2012-11-01	100-0m	35.6606	24.9847	20.6881	0.139631	-0.855018	-1.0339	3.7e-15	0.00233	10.803	NBSS value in sheet "biomass spectra" where sizes from bacteria to mesozooplankton were included. Note mass ranges varied slightly from month to month with some missing values	Used 0-100 m integrated (averaged) chl a values from sheet "physicocemical" pertaining to the monthly NBSS slope
unpublished data POSEIDON-E1M3A from Batziakas	Marine	Cretan Sea		2012-12-01	100-0m	35.6606	24.9847	17.8655	0.0902008	-1.04479	-0.9911	3.7e-15	0.00233	10.803	NBSS value in sheet "biomass spectra" where sizes from bacteria to mesozooplankton were included. Note mass ranges varied slightly from month to month with some missing values	Used 0-100 m integrated (averaged) chl a values from sheet "physicocemical" pertaining to the monthly NBSS slope
unpublished data POSEIDON-E1M3A from Batziakas	Marine	Cretan Sea		2013-04-01	100-0m	35.6606	24.9847	16.7735	0.0417495	-1.37935	-1.07	3.7e-15	0.00233	10.803	NBSS value in sheet "biomass spectra" where sizes from bacteria to mesozooplankton were included. Note mass ranges varied slightly from month to month with some missing values	Used 0-100 m integrated (averaged) chl a values from sheet "physicocemical" pertaining to the monthly NBSS slope
unpublished data POSEIDON-E1M3A from Batziakas	Marine	Cretan Sea		2013-05-01	100-0m	35.6606	24.9847	20.5511	0.120061	-0.920597	-0.9997	3.7e-15	0.00233	10.803	NBSS value in sheet "biomass spectra" where sizes from bacteria to mesozooplankton were included. Note mass ranges varied slightly from month to month with some missing values	Used 0-100 m integrated (averaged) chl a values from sheet "physicocemical" pertaining to the monthly NBSS slope
unpublished data POSEIDON-E1M3A from Batziakas	Marine	Cretan Sea		2013-10-01	100-0m	35.6606	24.9847	21.4003	0.100946	-0.99591	-0.9849	3.7e-15	0.00233	10.803	NBSS value in sheet "biomass spectra" where sizes from bacteria to mesozooplankton were included. Note mass ranges varied slightly from month to month with some missing values	Used 0-100 m integrated (averaged) chl a values from sheet "physicocemical" pertaining to the monthly NBSS slope
unpublished data POSEIDON-E1M3A from Batziakas	Marine	Cretan Sea		2013-11-01	100-0m	35.6606	24.9847	20.7998	0.0660544	-1.1801	-1.04	3.7e-15	0.00233	10.803	NBSS value in sheet "biomass spectra" where sizes from bacteria to mesozooplankton were included. Note mass ranges varied slightly from month to month with some missing values	Used 0-100 m integrated (averaged) chl a values from sheet "physicocemical" pertaining to the monthly NBSS slope
unpublished data POSEIDON-E1M3A from Batziakas	Marine	Cretan Sea		2013-12-01	100-0m	35.6606	24.9847	18.8879	0.06423	-1.19226	-1.02	3.7e-15	0.00233	10.803	NBSS value in sheet "biomass spectra" where sizes from bacteria to mesozooplankton were included. Note mass ranges varied slightly from month to month with some missing values	Used 0-100 m integrated (averaged) chl a values from sheet "physicocemical" pertaining to the monthly NBSS slope
unpublished data POSEIDON-E1M3A from Batziakas	Marine	Cretan Sea		2014-01-01	100-0m	35.6606	24.9847	17.1002	0.0936109	-1.02867	-1.0263	3.7e-15	0.00233	10.803	NBSS value in sheet "biomass spectra" where sizes from bacteria to mesozooplankton were included. Note mass ranges varied slightly from month to month with some missing values	Used 0-100 m integrated (averaged) chl a values from sheet "physicocemical" pertaining to the monthly NBSS slope
unpublished data POSEIDON-E1M3A from Batziakas	Marine	Cretan Sea		2014-02-01	100-0m	35.6606	24.9847	16.5256	0.0805221	-1.09409	-0.9628	3.7e-15	0.00233	10.803	NBSS value in sheet "biomass spectra" where sizes from bacteria to mesozooplankton were included. Note mass ranges varied slightly from month to month with some missing values	Used 0-100 m integrated (averaged) chl a values from sheet "physicocemical" pertaining to the monthly NBSS slope
unpublished data POSEIDON-E1M3A from Batziakas	Marine	Cretan Sea		2014-03-01	100-0m	35.6606	24.9847	16.2735	0.107396	-0.969011	-1.0375	3.7e-15	0.00233	10.803	NBSS value in sheet "biomass spectra" where sizes from bacteria to mesozooplankton were included. Note mass ranges varied slightly from month to month with some missing values	Used 0-100 m integrated (averaged) chl a values from sheet "physicocemical" pertaining to the monthly NBSS slope
unpublished data POSEIDON-E1M3A from Batziakas	Marine	Cretan Sea		2014-04-01	100-0m	35.6606	24.9847	17.5219	0.133262	-0.875295	-0.9866	3.7e-15	0.00233	10.803	NBSS value in sheet "biomass spectra" where sizes from bacteria to mesozooplankton were included. Note mass ranges varied slightly from month to month with some missing values	Used 0-100 m integrated (averaged) chl a values from sheet "physicocemical" pertaining to the monthly NBSS slope
unpublished data POSEIDON-E1M3A from Batziakas	Marine	Cretan Sea		2014-05-01	100-0m	35.6606	24.9847	19.3	0.221037	-0.655535	-1.0239	3.7e-15	0.00233	10.803	NBSS value in sheet "biomass spectra" where sizes from bacteria to mesozooplankton were included. Note mass ranges varied slightly from month to month with some missing values	Used 0-100 m integrated (averaged) chl a values from sheet "physicocemical" pertaining to the monthly NBSS slope
unpublished data POSEIDON-E1M3A from Batziakas	Marine	Cretan Sea		2014-06-01	100-0m	35.6606	24.9847	22.1946	0.138796	-0.857622	-1.0259	3.7e-15	0.00233	10.803	NBSS value in sheet "biomass spectra" where sizes from bacteria to mesozooplankton were included. Note mass ranges varied slightly from month to month with some missing values	Used 0-100 m integrated (averaged) chl a values from sheet "physicocemical" pertaining to the monthly NBSS slope
unpublished data POSEIDON-E1M3A from Batziakas	Marine	Cretan Sea		2014-07-01	100-0m	35.6606	24.9847	25.8467	0.0604759	-1.21842	-1.0055	3.7e-15	0.00233	10.803	NBSS value in sheet "biomass spectra" where sizes from bacteria to mesozooplankton were included. Note mass ranges varied slightly from month to month with some missing values	Used 0-100 m integrated (averaged) chl a values from sheet "physicocemical" pertaining to the monthly NBSS slope
unpublished data POSEIDON-E1M3A from Batziakas	Marine	Cretan Sea		2014-09-01	100-0m	35.6606	24.9847	26.4279	0.0989845	-1.00443	-1.0063	3.7e-15	0.00233	10.803	NBSS value in sheet "biomass spectra" where sizes from bacteria to mesozooplankton were included. Note mass ranges varied slightly from month to month with some missing values	Used 0-100 m integrated (averaged) chl a values from sheet "physicocemical" pertaining to the monthly NBSS slope
unpublished data POSEIDON-E1M3A from Batziakas	Marine	Cretan Sea		2014-10-01	100-0m	35.6606	24.9847	23.942	0.0923076	-1.03476	-1.0439	3.7e-15	0.00233	10.803	NBSS value in sheet "biomass spectra" where sizes from bacteria to mesozooplankton were included. Note mass ranges varied slightly from month to month with some missing values	Used 0-100 m integrated (averaged) chl a values from sheet "physicocemical" pertaining to the monthly NBSS slope
unpublished data POSEIDON-E1M3A from Batziakas	Marine	Cretan Sea		2014-11-01	100-0m	35.6606	24.9847	19.8198	0.0812627	-1.09011	-1.0138	3.7e-15	0.00233	10.803	NBSS value in sheet "biomass spectra" where sizes from bacteria to mesozooplankton were included. Note mass ranges varied slightly from month to month with some missing values	Used 0-100 m integrated (averaged) chl a values from sheet "physicocemical" pertaining to the monthly NBSS slope
unpublished data POSEIDON-E1M3A from Batziakas	Marine	Cretan Sea		2014-12-01	100-0m	35.6606	24.9847	18.9547	0.0931332	-1.0309	-0.9894	3.7e-15	0.00233	10.803	NBSS value in sheet "biomass spectra" where sizes from bacteria to mesozooplankton were included. Note mass ranges varied slightly from month to month with some missing values	Used 0-100 m integrated (averaged) chl a values from sheet "physicocemical" pertaining to the monthly NBSS slope
unpublished data POSEIDON-E1M3A from Batziakas	Marine	Cretan Sea		2015-03-01	100-0m	35.6606	24.9847	16.3081	0.231343	-0.635744	-1.0146	3.7e-15	0.00233	10.803	NBSS value in sheet "biomass spectra" where sizes from bacteria to mesozooplankton were included. Note mass ranges varied slightly from month to month with some missing values	Used 0-100 m integrated (averaged) chl a values from sheet "physicocemical" pertaining to the monthly NBSS slope
unpublished data POSEIDON-E1M3A from Batziakas	Marine	Cretan Sea		2015-04-01	100-0m	35.6606	24.9847	17.2005	0.0858578	-1.06622	-1.0409	3.7e-15	0.00233	10.803	NBSS value in sheet "biomass spectra" where sizes from bacteria to mesozooplankton were included. Note mass ranges varied slightly from month to month with some missing values	Used 0-100 m integrated (averaged) chl a values from sheet "physicocemical" pertaining to the monthly NBSS slope
unpublished data POSEIDON-E1M3A from Batziakas	Marine	Cretan Sea		2015-05-01	100-0m	35.6606	24.9847	20.0467	0.03714	-1.43016	-1.0863	3.7e-15	0.00233	10.803	NBSS value in sheet "biomass spectra" where sizes from bacteria to mesozooplankton were included. Note mass ranges varied slightly from month to month with some missing values	Used 0-100 m integrated (averaged) chl a values from sheet "physicocemical" pertaining to the monthly NBSS slope
unpublished data POSEIDON-E1M3A from Batziakas	Marine	Cretan Sea		2015-07-01	100-0m	35.6606	24.9847		0.0613994	-1.21184	-1.0246	3.7e-15	0.00233	10.803	NBSS value in sheet "biomass spectra" where sizes from bacteria to mesozooplankton were included. Note mass ranges varied slightly from month to month with some missing values	Used 0-100 m integrated (averaged) chl a values from sheet "physicocemical" pertaining to the monthly NBSS slope
unpublished data POSEIDON-E1M3A from Batziakas	Marine	Cretan Sea		2015-08-01	100-0m	35.6606	24.9847	26.8567	0.0536398	-1.27051	-1.0424	3.7e-15	0.00233	10.803	NBSS value in sheet "biomass spectra" where sizes from bacteria to mesozooplankton were included. Note mass ranges varied slightly from month to month with some missing values	Used 0-100 m integrated (averaged) chl a values from sheet "physicocemical" pertaining to the monthly NBSS slope
unpublished data POSEIDON-E1M3A from Batziakas	Marine	Cretan Sea		2015-09-01	100-0m	35.6606	24.9847	25.7455	0.0761237	-1.11848	-1.0116	3.7e-15	0.00233	10.803	NBSS value in sheet "biomass spectra" where sizes from bacteria to mesozooplankton were included. Note mass ranges varied slightly from month to month with some missing values	Used 0-100 m integrated (averaged) chl a values from sheet "physicocemical" pertaining to the monthly NBSS slope
unpublished data POSEIDON-E1M3A from Batziakas	Marine	Cretan Sea		2015-11-01	100-0m	35.6606	24.9847	20.0706	0.140928	-0.851002	-0.9816	3.7e-15	0.00233	10.803	NBSS value in sheet "biomass spectra" where sizes from bacteria to mesozooplankton were included. Note mass ranges varied slightly from month to month with some missing values	Used 0-100 m integrated (averaged) chl a values from sheet "physicocemical" pertaining to the monthly NBSS slope
Frangoulis et al (2017) JPR		NE Aegean sea	NA2	2008-04-01	0-20 m	40.4	25.2	12.8	0.145	-0.838632	-1.0971	2.77971e-14	6.68344e-05	9.381	NBSS value in sheet "spectra"of file sent by Batziakas, where sizes from bacteria to mesozooplankton were included. Note mass ranges varied slightly from month to month with some missing values. Spectra untrimmed and include yellow highlighted values	in other sheets of the source excel file sent by Batziakas
Frangoulis et al (2017) JPR		NE Aegean sea	NA3	2008-05-01	0-20 m	40.4	25.2	13.21	0.127	-0.896196	-1.0998	2.77971e-14	6.68344e-05	9.381	NBSS value in sheet "spectra"of file sent by Batziakas, where sizes from bacteria to mesozooplankton were included. Note mass ranges varied slightly from month to month with some missing values. Spectra untrimmed and include yellow highlighted values	in other sheets of the source excel file sent by Batziakas
Frangoulis et al (2017) JPR		NE Aegean sea	NA5	2008-06-01	0-20 m	40.4	25.2	13.86	0.105	-0.978811	-1.0337	2.77971e-14	6.68344e-05	9.381	NBSS value in sheet "spectra"of file sent by Batziakas, where sizes from bacteria to mesozooplankton were included. Note mass ranges varied slightly from month to month with some missing values. Spectra untrimmed and include yellow highlighted values	in other sheets of the source excel file sent by Batziakas
Frangoulis et al (2017) JPR		NE Aegean sea	NA6	2008-07-01	0-20 m	40.4	25.2	13.39	0.125	-0.90309	-1.0828	2.77971e-14	6.68344e-05	9.381	NBSS value in sheet "spectra"of file sent by Batziakas, where sizes from bacteria to mesozooplankton were included. Note mass ranges varied slightly from month to month with some missing values. Spectra untrimmed and include yellow highlighted values	in other sheets of the source excel file sent by Batziakas
Frangoulis et al (2017) JPR		NE Aegean sea	NA8	2008-08-01	0-20 m	40.4	25.2	13.14	0.143	-0.844664	-1.0052	2.77971e-14	6.68344e-05	9.381	NBSS value in sheet "spectra"of file sent by Batziakas, where sizes from bacteria to mesozooplankton were included. Note mass ranges varied slightly from month to month with some missing values. Spectra untrimmed and include yellow highlighted values	in other sheets of the source excel file sent by Batziakas
Gaedke (1992), unpublished excel data sheets sent by author 4 Mar 2022, including slightly upgraded mass conversions for NBSSS	Freshwater	Lake Constance	near-weekly sampling from 1987 to 1996	1987-03-23	0-20 m ("roughly the mixed layer during the growing season and the euphotic zone")	47.6189	9.39353	3.68444	0.996	-0.00174066	-0.999159	2.76214e-15	9.49063e-05	10.536	from 377 determinations in file sent by Ursula Gaedke	For Chl a and temperature, the same time-averaging method as for NBSS slope and elevation. Converted measuremenst based on air tempreraure were also used, although these formed a small minority of the measurements.				TRUE	52.5	FALSE		1022
Gaedke (1992), unpublished excel data sheets sent by author 4 Mar 2022, including slightly upgraded mass conversions for NBSSS	Freshwater	Lake Constance	near-weekly sampling from 1987 to 1996	1987-04-06	0-20 m ("roughly the mixed layer during the growing season and the euphotic zone")	47.6189	9.39353	4.00341	1.574	0.197005	-0.98688	2.76214e-15	9.49063e-05	10.536	from 377 determinations in file sent by Ursula Gaedke	For Chl a and temperature, the same time-averaging method as for NBSS slope and elevation. Converted measuremenst based on air tempreraure were also used, although these formed a small minority of the measurements.
Gaedke (1992), unpublished excel data sheets sent by author 4 Mar 2022, including slightly upgraded mass conversions for NBSSS	Freshwater	Lake Constance	near-weekly sampling from 1987 to 1996	1987-04-13	0-20 m ("roughly the mixed layer during the growing season and the euphotic zone")	47.6189	9.39353	4.31693	2.581	0.411788	-1.05976	2.76214e-15	9.49063e-05	10.536	from 377 determinations in file sent by Ursula Gaedke	For Chl a and temperature, the same time-averaging method as for NBSS slope and elevation. Converted measuremenst based on air tempreraure were also used, although these formed a small minority of the measurements.
Gaedke (1992), unpublished excel data sheets sent by author 4 Mar 2022, including slightly upgraded mass conversions for NBSSS	Freshwater	Lake Constance	near-weekly sampling from 1987 to 1996	1987-04-21	0-20 m ("roughly the mixed layer during the growing season and the euphotic zone")	47.6189	9.39353	5.96545	13.694	1.13653	-0.992409	2.76214e-15	9.49063e-05	10.536	from 377 determinations in file sent by Ursula Gaedke	For Chl a and temperature, the same time-averaging method as for NBSS slope and elevation. Converted measuremenst based on air tempreraure were also used, although these formed a small minority of the measurements.
Gaedke (1992), unpublished excel data sheets sent by author 4 Mar 2022, including slightly upgraded mass conversions for NBSSS	Freshwater	Lake Constance	near-weekly sampling from 1987 to 1996	1987-04-27	0-20 m ("roughly the mixed layer during the growing season and the euphotic zone")	47.6189	9.39353	7.2317	36.424	1.56139	-1.10218	2.76214e-15	9.49063e-05	10.536	from 377 determinations in file sent by Ursula Gaedke	For Chl a and temperature, the same time-averaging method as for NBSS slope and elevation. Converted measuremenst based on air tempreraure were also used, although these formed a small minority of the measurements.
Gaedke (1992), unpublished excel data sheets sent by author 4 Mar 2022, including slightly upgraded mass conversions for NBSSS	Freshwater	Lake Constance	near-weekly sampling from 1987 to 1996	1987-05-04	0-20 m ("roughly the mixed layer during the growing season and the euphotic zone")	47.6189	9.39353	6.83977	9.665	0.985202	-1.04026	2.76214e-15	9.49063e-05	10.536	from 377 determinations in file sent by Ursula Gaedke	For Chl a and temperature, the same time-averaging method as for NBSS slope and elevation. Converted measuremenst based on air tempreraure were also used, although these formed a small minority of the measurements.
Gaedke (1992), unpublished excel data sheets sent by author 4 Mar 2022, including slightly upgraded mass conversions for NBSSS	Freshwater	Lake Constance	near-weekly sampling from 1987 to 1996	1987-05-11	0-20 m ("roughly the mixed layer during the growing season and the euphotic zone")	47.6189	9.39353	7.75443	30.586	1.48552	-1.002	2.76214e-15	9.49063e-05	10.536	from 377 determinations in file sent by Ursula Gaedke	For Chl a and temperature, the same time-averaging method as for NBSS slope and elevation. Converted measuremenst based on air tempreraure were also used, although these formed a small minority of the measurements.
Gaedke (1992), unpublished excel data sheets sent by author 4 Mar 2022, including slightly upgraded mass conversions for NBSSS	Freshwater	Lake Constance	near-weekly sampling from 1987 to 1996	1987-05-18	0-20 m ("roughly the mixed layer during the growing season and the euphotic zone")	47.6189	9.39353	6.91818	16.081	1.20631	-1.08665	2.76214e-15	9.49063e-05	10.536	from 377 determinations in file sent by Ursula Gaedke	For Chl a and temperature, the same time-averaging method as for NBSS slope and elevation. Converted measuremenst based on air tempreraure were also used, although these formed a small minority of the measurements.
Gaedke (1992), unpublished excel data sheets sent by author 4 Mar 2022, including slightly upgraded mass conversions for NBSSS	Freshwater	Lake Constance	near-weekly sampling from 1987 to 1996	1987-05-25	0-20 m ("roughly the mixed layer during the growing season and the euphotic zone")	47.6189	9.39353	6.94261	10.184	1.00792	-1.06646	2.76214e-15	9.49063e-05	10.536	from 377 determinations in file sent by Ursula Gaedke	For Chl a and temperature, the same time-averaging method as for NBSS slope and elevation. Converted measuremenst based on air tempreraure were also used, although these formed a small minority of the measurements.
Gaedke (1992), unpublished excel data sheets sent by author 4 Mar 2022, including slightly upgraded mass conversions for NBSSS	Freshwater	Lake Constance	near-weekly sampling from 1987 to 1996	1987-06-01	0-20 m ("roughly the mixed layer during the growing season and the euphotic zone")	47.6189	9.39353	8.50352	12.556	1.09885	-1.06741	2.76214e-15	9.49063e-05	10.536	from 377 determinations in file sent by Ursula Gaedke	For Chl a and temperature, the same time-averaging method as for NBSS slope and elevation. Converted measuremenst based on air tempreraure were also used, although these formed a small minority of the measurements.
Gaedke (1992), unpublished excel data sheets sent by author 4 Mar 2022, including slightly upgraded mass conversions for NBSSS	Freshwater	Lake Constance	near-weekly sampling from 1987 to 1996	1987-06-09	0-20 m ("roughly the mixed layer during the growing season and the euphotic zone")	47.6189	9.39353	9.39443	6.955	0.842297	-1.03197	2.76214e-15	9.49063e-05	10.536	from 377 determinations in file sent by Ursula Gaedke	For Chl a and temperature, the same time-averaging method as for NBSS slope and elevation. Converted measuremenst based on air tempreraure were also used, although these formed a small minority of the measurements.
Gaedke (1992), unpublished excel data sheets sent by author 4 Mar 2022, including slightly upgraded mass conversions for NBSSS	Freshwater	Lake Constance	near-weekly sampling from 1987 to 1996	1987-06-15	0-20 m ("roughly the mixed layer during the growing season and the euphotic zone")	47.6189	9.39353	8.8142	3.037	0.482445	-0.974777	2.76214e-15	9.49063e-05	10.536	from 377 determinations in file sent by Ursula Gaedke	For Chl a and temperature, the same time-averaging method as for NBSS slope and elevation. Converted measuremenst based on air tempreraure were also used, although these formed a small minority of the measurements.
Gaedke (1992), unpublished excel data sheets sent by author 4 Mar 2022, including slightly upgraded mass conversions for NBSSS	Freshwater	Lake Constance	near-weekly sampling from 1987 to 1996	1987-06-22	0-20 m ("roughly the mixed layer during the growing season and the euphotic zone")	47.6189	9.39353	9.44295	3.284	0.516403	-0.994853	2.76214e-15	9.49063e-05	10.536	from 377 determinations in file sent by Ursula Gaedke	For Chl a and temperature, the same time-averaging method as for NBSS slope and elevation. Converted measuremenst based on air tempreraure were also used, although these formed a small minority of the measurements.
Gaedke (1992), unpublished excel data sheets sent by author 4 Mar 2022, including slightly upgraded mass conversions for NBSSS	Freshwater	Lake Constance	near-weekly sampling from 1987 to 1996	1987-06-29	0-20 m ("roughly the mixed layer during the growing season and the euphotic zone")	47.6189	9.39353	11.8633	6.33	0.801404	-0.944306	2.76214e-15	9.49063e-05	10.536	from 377 determinations in file sent by Ursula Gaedke	For Chl a and temperature, the same time-averaging method as for NBSS slope and elevation. Converted measuremenst based on air tempreraure were also used, although these formed a small minority of the measurements.
Gaedke (1992), unpublished excel data sheets sent by author 4 Mar 2022, including slightly upgraded mass conversions for NBSSS	Freshwater	Lake Constance	near-weekly sampling from 1987 to 1996	1987-07-06	0-20 m ("roughly the mixed layer during the growing season and the euphotic zone")	47.6189	9.39353	12.7141	6.283	0.798167	-0.935272	2.76214e-15	9.49063e-05	10.536	from 377 determinations in file sent by Ursula Gaedke	For Chl a and temperature, the same time-averaging method as for NBSS slope and elevation. Converted measuremenst based on air tempreraure were also used, although these formed a small minority of the measurements.
Gaedke (1992), unpublished excel data sheets sent by author 4 Mar 2022, including slightly upgraded mass conversions for NBSSS	Freshwater	Lake Constance	near-weekly sampling from 1987 to 1996	1987-07-13	0-20 m ("roughly the mixed layer during the growing season and the euphotic zone")	47.6189	9.39353	12.8495	3.763	0.575534	-0.920754	2.76214e-15	9.49063e-05	10.536	from 377 determinations in file sent by Ursula Gaedke	For Chl a and temperature, the same time-averaging method as for NBSS slope and elevation. Converted measuremenst based on air tempreraure were also used, although these formed a small minority of the measurements.
Gaedke (1992), unpublished excel data sheets sent by author 4 Mar 2022, including slightly upgraded mass conversions for NBSSS	Freshwater	Lake Constance	near-weekly sampling from 1987 to 1996	1987-07-20	0-20 m ("roughly the mixed layer during the growing season and the euphotic zone")	47.6189	9.39353	15.84	5.991	0.777499	-0.90745	2.76214e-15	9.49063e-05	10.536	from 377 determinations in file sent by Ursula Gaedke	For Chl a and temperature, the same time-averaging method as for NBSS slope and elevation. Converted measuremenst based on air tempreraure were also used, although these formed a small minority of the measurements.
Gaedke (1992), unpublished excel data sheets sent by author 4 Mar 2022, including slightly upgraded mass conversions for NBSSS	Freshwater	Lake Constance	near-weekly sampling from 1987 to 1996	1987-07-28	0-20 m ("roughly the mixed layer during the growing season and the euphotic zone")	47.6189	9.39353	10.6274	3.569	0.552547	-0.988671	2.76214e-15	9.49063e-05	10.536	from 377 determinations in file sent by Ursula Gaedke	For Chl a and temperature, the same time-averaging method as for NBSS slope and elevation. Converted measuremenst based on air tempreraure were also used, although these formed a small minority of the measurements.
Gaedke (1992), unpublished excel data sheets sent by author 4 Mar 2022, including slightly upgraded mass conversions for NBSSS	Freshwater	Lake Constance	near-weekly sampling from 1987 to 1996	1987-08-04	0-20 m ("roughly the mixed layer during the growing season and the euphotic zone")	47.6189	9.39353	12.0153	2.939	0.4682	-0.968668	2.76214e-15	9.49063e-05	10.536	from 377 determinations in file sent by Ursula Gaedke	For Chl a and temperature, the same time-averaging method as for NBSS slope and elevation. Converted measuremenst based on air tempreraure were also used, although these formed a small minority of the measurements.
Gaedke (1992), unpublished excel data sheets sent by author 4 Mar 2022, including slightly upgraded mass conversions for NBSSS	Freshwater	Lake Constance	near-weekly sampling from 1987 to 1996	1987-08-11	0-20 m ("roughly the mixed layer during the growing season and the euphotic zone")	47.6189	9.39353	11.1792	3.604	0.556785	-0.966946	2.76214e-15	9.49063e-05	10.536	from 377 determinations in file sent by Ursula Gaedke	For Chl a and temperature, the same time-averaging method as for NBSS slope and elevation. Converted measuremenst based on air tempreraure were also used, although these formed a small minority of the measurements.
Gaedke (1992), unpublished excel data sheets sent by author 4 Mar 2022, including slightly upgraded mass conversions for NBSSS	Freshwater	Lake Constance	near-weekly sampling from 1987 to 1996	1987-08-17	0-20 m ("roughly the mixed layer during the growing season and the euphotic zone")	47.6189	9.39353	14.6591	5.229	0.718419	-0.985037	2.76214e-15	9.49063e-05	10.536	from 377 determinations in file sent by Ursula Gaedke	For Chl a and temperature, the same time-averaging method as for NBSS slope and elevation. Converted measuremenst based on air tempreraure were also used, although these formed a small minority of the measurements.
Gaedke (1992), unpublished excel data sheets sent by author 4 Mar 2022, including slightly upgraded mass conversions for NBSSS	Freshwater	Lake Constance	near-weekly sampling from 1987 to 1996	1987-08-24	0-20 m ("roughly the mixed layer during the growing season and the euphotic zone")	47.6189	9.39353	15.5393	4.225	0.625827	-0.981661	2.76214e-15	9.49063e-05	10.536	from 377 determinations in file sent by Ursula Gaedke	For Chl a and temperature, the same time-averaging method as for NBSS slope and elevation. Converted measuremenst based on air tempreraure were also used, although these formed a small minority of the measurements.
Gaedke (1992), unpublished excel data sheets sent by author 4 Mar 2022, including slightly upgraded mass conversions for NBSSS	Freshwater	Lake Constance	near-weekly sampling from 1987 to 1996	1987-08-31	0-20 m ("roughly the mixed layer during the growing season and the euphotic zone")	47.6189	9.39353	14.1913	3.6	0.556303	-0.963691	2.76214e-15	9.49063e-05	10.536	from 377 determinations in file sent by Ursula Gaedke	For Chl a and temperature, the same time-averaging method as for NBSS slope and elevation. Converted measuremenst based on air tempreraure were also used, although these formed a small minority of the measurements.
Gaedke (1992), unpublished excel data sheets sent by author 4 Mar 2022, including slightly upgraded mass conversions for NBSSS	Freshwater	Lake Constance	near-weekly sampling from 1987 to 1996	1987-09-07	0-20 m ("roughly the mixed layer during the growing season and the euphotic zone")	47.6189	9.39353	11.9569	2.398	0.379849	-0.983806	2.76214e-15	9.49063e-05	10.536	from 377 determinations in file sent by Ursula Gaedke	For Chl a and temperature, the same time-averaging method as for NBSS slope and elevation. Converted measuremenst based on air tempreraure were also used, although these formed a small minority of the measurements.
Gaedke (1992), unpublished excel data sheets sent by author 4 Mar 2022, including slightly upgraded mass conversions for NBSSS	Freshwater	Lake Constance	near-weekly sampling from 1987 to 1996	1987-09-14	0-20 m ("roughly the mixed layer during the growing season and the euphotic zone")	47.6189	9.39353	15.3483	2.991	0.475816	-0.991031	2.76214e-15	9.49063e-05	10.536	from 377 determinations in file sent by Ursula Gaedke	For Chl a and temperature, the same time-averaging method as for NBSS slope and elevation. Converted measuremenst based on air tempreraure were also used, although these formed a small minority of the measurements.
Gaedke (1992), unpublished excel data sheets sent by author 4 Mar 2022, including slightly upgraded mass conversions for NBSSS	Freshwater	Lake Constance	near-weekly sampling from 1987 to 1996	1987-09-21	0-20 m ("roughly the mixed layer during the growing season and the euphotic zone")	47.6189	9.39353	15.4009	2.517	0.400883	-0.947973	2.76214e-15	9.49063e-05	10.536	from 377 determinations in file sent by Ursula Gaedke	For Chl a and temperature, the same time-averaging method as for NBSS slope and elevation. Converted measuremenst based on air tempreraure were also used, although these formed a small minority of the measurements.
Gaedke (1992), unpublished excel data sheets sent by author 4 Mar 2022, including slightly upgraded mass conversions for NBSSS	Freshwater	Lake Constance	near-weekly sampling from 1987 to 1996	1987-09-28	0-20 m ("roughly the mixed layer during the growing season and the euphotic zone")	47.6189	9.39353	12.442	2.353	0.371622	-0.976155	2.76214e-15	9.49063e-05	10.536	from 377 determinations in file sent by Ursula Gaedke	For Chl a and temperature, the same time-averaging method as for NBSS slope and elevation. Converted measuremenst based on air tempreraure were also used, although these formed a small minority of the measurements.
Gaedke (1992), unpublished excel data sheets sent by author 4 Mar 2022, including slightly upgraded mass conversions for NBSSS	Freshwater	Lake Constance	near-weekly sampling from 1987 to 1996	1987-10-19	0-20 m ("roughly the mixed layer during the growing season and the euphotic zone")	47.6189	9.39353	10.7543	2.613	0.417139	-0.956147	2.76214e-15	9.49063e-05	10.536	from 377 determinations in file sent by Ursula Gaedke	For Chl a and temperature, the same time-averaging method as for NBSS slope and elevation. Converted measuremenst based on air tempreraure were also used, although these formed a small minority of the measurements.
Gaedke (1992), unpublished excel data sheets sent by author 4 Mar 2022, including slightly upgraded mass conversions for NBSSS	Freshwater	Lake Constance	near-weekly sampling from 1987 to 1996	1987-11-02	0-20 m ("roughly the mixed layer during the growing season and the euphotic zone")	47.6189	9.39353	10.7797	2.009	0.30298	-0.987433	2.76214e-15	9.49063e-05	10.536	from 377 determinations in file sent by Ursula Gaedke	For Chl a and temperature, the same time-averaging method as for NBSS slope and elevation. Converted measuremenst based on air tempreraure were also used, although these formed a small minority of the measurements.
Gaedke (1992), unpublished excel data sheets sent by author 4 Mar 2022, including slightly upgraded mass conversions for NBSSS	Freshwater	Lake Constance	near-weekly sampling from 1987 to 1996	1987-11-16	0-20 m ("roughly the mixed layer during the growing season and the euphotic zone")	47.6189	9.39353	8.75955	2.686	0.429106	-0.918389	2.76214e-15	9.49063e-05	10.536	from 377 determinations in file sent by Ursula Gaedke	For Chl a and temperature, the same time-averaging method as for NBSS slope and elevation. Converted measuremenst based on air tempreraure were also used, although these formed a small minority of the measurements.
Gaedke (1992), unpublished excel data sheets sent by author 4 Mar 2022, including slightly upgraded mass conversions for NBSSS	Freshwater	Lake Constance	near-weekly sampling from 1987 to 1996	1988-01-11	0-20 m ("roughly the mixed layer during the growing season and the euphotic zone")	47.6189	9.39353	5.6783	2.854	0.455454	-1.07635	2.76214e-15	9.49063e-05	10.536	from 377 determinations in file sent by Ursula Gaedke	For Chl a and temperature, the same time-averaging method as for NBSS slope and elevation. Converted measuremenst based on air tempreraure were also used, although these formed a small minority of the measurements.
Gaedke (1992), unpublished excel data sheets sent by author 4 Mar 2022, including slightly upgraded mass conversions for NBSSS	Freshwater	Lake Constance	near-weekly sampling from 1987 to 1996	1988-01-26	0-20 m ("roughly the mixed layer during the growing season and the euphotic zone")	47.6189	9.39353	5.16534	2.953	0.470263	-1.03605	2.76214e-15	9.49063e-05	10.536	from 377 determinations in file sent by Ursula Gaedke	For Chl a and temperature, the same time-averaging method as for NBSS slope and elevation. Converted measuremenst based on air tempreraure were also used, although these formed a small minority of the measurements.
Gaedke (1992), unpublished excel data sheets sent by author 4 Mar 2022, including slightly upgraded mass conversions for NBSSS	Freshwater	Lake Constance	near-weekly sampling from 1987 to 1996	1988-02-09	0-20 m ("roughly the mixed layer during the growing season and the euphotic zone")	47.6189	9.39353	4.8092	3.091	0.490099	-1.0804	2.76214e-15	9.49063e-05	10.536	from 377 determinations in file sent by Ursula Gaedke	For Chl a and temperature, the same time-averaging method as for NBSS slope and elevation. Converted measuremenst based on air tempreraure were also used, although these formed a small minority of the measurements.
Gaedke (1992), unpublished excel data sheets sent by author 4 Mar 2022, including slightly upgraded mass conversions for NBSSS	Freshwater	Lake Constance	near-weekly sampling from 1987 to 1996	1988-02-23	0-20 m ("roughly the mixed layer during the growing season and the euphotic zone")	47.6189	9.39353	4.5467	3.007	0.478133	-1.06935	2.76214e-15	9.49063e-05	10.536	from 377 determinations in file sent by Ursula Gaedke	For Chl a and temperature, the same time-averaging method as for NBSS slope and elevation. Converted measuremenst based on air tempreraure were also used, although these formed a small minority of the measurements.
Gaedke (1992), unpublished excel data sheets sent by author 4 Mar 2022, including slightly upgraded mass conversions for NBSSS	Freshwater	Lake Constance	near-weekly sampling from 1987 to 1996	1988-03-08	0-20 m ("roughly the mixed layer during the growing season and the euphotic zone")	47.6189	9.39353	4.26523	1.527	0.183839	-1.05823	2.76214e-15	9.49063e-05	10.536	from 377 determinations in file sent by Ursula Gaedke	For Chl a and temperature, the same time-averaging method as for NBSS slope and elevation. Converted measuremenst based on air tempreraure were also used, although these formed a small minority of the measurements.
Gaedke (1992), unpublished excel data sheets sent by author 4 Mar 2022, including slightly upgraded mass conversions for NBSSS	Freshwater	Lake Constance	near-weekly sampling from 1987 to 1996	1988-03-23	0-20 m ("roughly the mixed layer during the growing season and the euphotic zone")	47.6189	9.39353	4.56466	1.639	0.214579	-1.0527	2.76214e-15	9.49063e-05	10.536	from 377 determinations in file sent by Ursula Gaedke	For Chl a and temperature, the same time-averaging method as for NBSS slope and elevation. Converted measuremenst based on air tempreraure were also used, although these formed a small minority of the measurements.
Gaedke (1992), unpublished excel data sheets sent by author 4 Mar 2022, including slightly upgraded mass conversions for NBSSS	Freshwater	Lake Constance	near-weekly sampling from 1987 to 1996	1988-04-05	0-20 m ("roughly the mixed layer during the growing season and the euphotic zone")	47.6189	9.39353	4.96864	1.821	0.26031	-1.00633	2.76214e-15	9.49063e-05	10.536	from 377 determinations in file sent by Ursula Gaedke	For Chl a and temperature, the same time-averaging method as for NBSS slope and elevation. Converted measuremenst based on air tempreraure were also used, although these formed a small minority of the measurements.
Gaedke (1992), unpublished excel data sheets sent by author 4 Mar 2022, including slightly upgraded mass conversions for NBSSS	Freshwater	Lake Constance	near-weekly sampling from 1987 to 1996	1988-04-12	0-20 m ("roughly the mixed layer during the growing season and the euphotic zone")	47.6189	9.39353	5.67455	7.325	0.864808	-1.06207	2.76214e-15	9.49063e-05	10.536	from 377 determinations in file sent by Ursula Gaedke	For Chl a and temperature, the same time-averaging method as for NBSS slope and elevation. Converted measuremenst based on air tempreraure were also used, although these formed a small minority of the measurements.
Gaedke (1992), unpublished excel data sheets sent by author 4 Mar 2022, including slightly upgraded mass conversions for NBSSS	Freshwater	Lake Constance	near-weekly sampling from 1987 to 1996	1988-04-19	0-20 m ("roughly the mixed layer during the growing season and the euphotic zone")	47.6189	9.39353	6.56273	26.802	1.42817	-1.12615	2.76214e-15	9.49063e-05	10.536	from 377 determinations in file sent by Ursula Gaedke	For Chl a and temperature, the same time-averaging method as for NBSS slope and elevation. Converted measuremenst based on air tempreraure were also used, although these formed a small minority of the measurements.
Gaedke (1992), unpublished excel data sheets sent by author 4 Mar 2022, including slightly upgraded mass conversions for NBSSS	Freshwater	Lake Constance	near-weekly sampling from 1987 to 1996	1988-04-26	0-20 m ("roughly the mixed layer during the growing season and the euphotic zone")	47.6189	9.39353	7.69511	11.23	1.05038	-1.04796	2.76214e-15	9.49063e-05	10.536	from 377 determinations in file sent by Ursula Gaedke	For Chl a and temperature, the same time-averaging method as for NBSS slope and elevation. Converted measuremenst based on air tempreraure were also used, although these formed a small minority of the measurements.
Gaedke (1992), unpublished excel data sheets sent by author 4 Mar 2022, including slightly upgraded mass conversions for NBSSS	Freshwater	Lake Constance	near-weekly sampling from 1987 to 1996	1988-05-03	0-20 m ("roughly the mixed layer during the growing season and the euphotic zone")	47.6189	9.39353	8.36023	7.78	0.89098	-1.06327	2.76214e-15	9.49063e-05	10.536	from 377 determinations in file sent by Ursula Gaedke	For Chl a and temperature, the same time-averaging method as for NBSS slope and elevation. Converted measuremenst based on air tempreraure were also used, although these formed a small minority of the measurements.
Gaedke (1992), unpublished excel data sheets sent by author 4 Mar 2022, including slightly upgraded mass conversions for NBSSS	Freshwater	Lake Constance	near-weekly sampling from 1987 to 1996	1988-05-10	0-20 m ("roughly the mixed layer during the growing season and the euphotic zone")	47.6189	9.39353	8.12203	4.802	0.681422	-0.98866	2.76214e-15	9.49063e-05	10.536	from 377 determinations in file sent by Ursula Gaedke	For Chl a and temperature, the same time-averaging method as for NBSS slope and elevation. Converted measuremenst based on air tempreraure were also used, although these formed a small minority of the measurements.
Gaedke (1992), unpublished excel data sheets sent by author 4 Mar 2022, including slightly upgraded mass conversions for NBSSS	Freshwater	Lake Constance	near-weekly sampling from 1987 to 1996	1988-05-17	0-20 m ("roughly the mixed layer during the growing season and the euphotic zone")	47.6189	9.39353	9.49784	5.025	0.701136	-0.977106	2.76214e-15	9.49063e-05	10.536	from 377 determinations in file sent by Ursula Gaedke	For Chl a and temperature, the same time-averaging method as for NBSS slope and elevation. Converted measuremenst based on air tempreraure were also used, although these formed a small minority of the measurements.
Gaedke (1992), unpublished excel data sheets sent by author 4 Mar 2022, including slightly upgraded mass conversions for NBSSS	Freshwater	Lake Constance	near-weekly sampling from 1987 to 1996	1988-05-24	0-20 m ("roughly the mixed layer during the growing season and the euphotic zone")	47.6189	9.39353	10.3555	5.809	0.764101	-1.06308	2.76214e-15	9.49063e-05	10.536	from 377 determinations in file sent by Ursula Gaedke	For Chl a and temperature, the same time-averaging method as for NBSS slope and elevation. Converted measuremenst based on air tempreraure were also used, although these formed a small minority of the measurements.
Gaedke (1992), unpublished excel data sheets sent by author 4 Mar 2022, including slightly upgraded mass conversions for NBSSS	Freshwater	Lake Constance	near-weekly sampling from 1987 to 1996	1988-05-31	0-20 m ("roughly the mixed layer during the growing season and the euphotic zone")	47.6189	9.39353	8.82261	0.626	-0.203426	-0.906328	2.76214e-15	9.49063e-05	10.536	from 377 determinations in file sent by Ursula Gaedke	For Chl a and temperature, the same time-averaging method as for NBSS slope and elevation. Converted measuremenst based on air tempreraure were also used, although these formed a small minority of the measurements.
Gaedke (1992), unpublished excel data sheets sent by author 4 Mar 2022, including slightly upgraded mass conversions for NBSSS	Freshwater	Lake Constance	near-weekly sampling from 1987 to 1996	1988-06-07	0-20 m ("roughly the mixed layer during the growing season and the euphotic zone")	47.6189	9.39353	9.95136	0.634	-0.197911	-0.926921	2.76214e-15	9.49063e-05	10.536	from 377 determinations in file sent by Ursula Gaedke	For Chl a and temperature, the same time-averaging method as for NBSS slope and elevation. Converted measuremenst based on air tempreraure were also used, although these formed a small minority of the measurements.
Gaedke (1992), unpublished excel data sheets sent by author 4 Mar 2022, including slightly upgraded mass conversions for NBSSS	Freshwater	Lake Constance	near-weekly sampling from 1987 to 1996	1988-06-14	0-20 m ("roughly the mixed layer during the growing season and the euphotic zone")	47.6189	9.39353	13.2538	3.145	0.497621	-0.959561	2.76214e-15	9.49063e-05	10.536	from 377 determinations in file sent by Ursula Gaedke	For Chl a and temperature, the same time-averaging method as for NBSS slope and elevation. Converted measuremenst based on air tempreraure were also used, although these formed a small minority of the measurements.
Gaedke (1992), unpublished excel data sheets sent by author 4 Mar 2022, including slightly upgraded mass conversions for NBSSS	Freshwater	Lake Constance	near-weekly sampling from 1987 to 1996	1988-06-21	0-20 m ("roughly the mixed layer during the growing season and the euphotic zone")	47.6189	9.39353	11.4031	1.442	0.158965	-1.00022	2.76214e-15	9.49063e-05	10.536	from 377 determinations in file sent by Ursula Gaedke	For Chl a and temperature, the same time-averaging method as for NBSS slope and elevation. Converted measuremenst based on air tempreraure were also used, although these formed a small minority of the measurements.
Gaedke (1992), unpublished excel data sheets sent by author 4 Mar 2022, including slightly upgraded mass conversions for NBSSS	Freshwater	Lake Constance	near-weekly sampling from 1987 to 1996	1988-06-28	0-20 m ("roughly the mixed layer during the growing season and the euphotic zone")	47.6189	9.39353	14.2264	2.73	0.436163	-1.00303	2.76214e-15	9.49063e-05	10.536	from 377 determinations in file sent by Ursula Gaedke	For Chl a and temperature, the same time-averaging method as for NBSS slope and elevation. Converted measuremenst based on air tempreraure were also used, although these formed a small minority of the measurements.
Gaedke (1992), unpublished excel data sheets sent by author 4 Mar 2022, including slightly upgraded mass conversions for NBSSS	Freshwater	Lake Constance	near-weekly sampling from 1987 to 1996	1988-07-05	0-20 m ("roughly the mixed layer during the growing season and the euphotic zone")	47.6189	9.39353	15.2684	10.777	1.0325	-0.954392	2.76214e-15	9.49063e-05	10.536	from 377 determinations in file sent by Ursula Gaedke	For Chl a and temperature, the same time-averaging method as for NBSS slope and elevation. Converted measuremenst based on air tempreraure were also used, although these formed a small minority of the measurements.
Gaedke (1992), unpublished excel data sheets sent by author 4 Mar 2022, including slightly upgraded mass conversions for NBSSS	Freshwater	Lake Constance	near-weekly sampling from 1987 to 1996	1988-07-13	0-20 m ("roughly the mixed layer during the growing season and the euphotic zone")	47.6189	9.39353	13.5911	11.236	1.05061	-1.02762	2.76214e-15	9.49063e-05	10.536	from 377 determinations in file sent by Ursula Gaedke	For Chl a and temperature, the same time-averaging method as for NBSS slope and elevation. Converted measuremenst based on air tempreraure were also used, although these formed a small minority of the measurements.
Gaedke (1992), unpublished excel data sheets sent by author 4 Mar 2022, including slightly upgraded mass conversions for NBSSS	Freshwater	Lake Constance	near-weekly sampling from 1987 to 1996	1988-07-20	0-20 m ("roughly the mixed layer during the growing season and the euphotic zone")	47.6189	9.39353	14.4229	5.113	0.708676	-1.0203	2.76214e-15	9.49063e-05	10.536	from 377 determinations in file sent by Ursula Gaedke	For Chl a and temperature, the same time-averaging method as for NBSS slope and elevation. Converted measuremenst based on air tempreraure were also used, although these formed a small minority of the measurements.
Gaedke (1992), unpublished excel data sheets sent by author 4 Mar 2022, including slightly upgraded mass conversions for NBSSS	Freshwater	Lake Constance	near-weekly sampling from 1987 to 1996	1988-07-26	0-20 m ("roughly the mixed layer during the growing season and the euphotic zone")	47.6189	9.39353	15.0285	2.858	0.456062	-0.969	2.76214e-15	9.49063e-05	10.536	from 377 determinations in file sent by Ursula Gaedke	For Chl a and temperature, the same time-averaging method as for NBSS slope and elevation. Converted measuremenst based on air tempreraure were also used, although these formed a small minority of the measurements.
Gaedke (1992), unpublished excel data sheets sent by author 4 Mar 2022, including slightly upgraded mass conversions for NBSSS	Freshwater	Lake Constance	near-weekly sampling from 1987 to 1996	1988-08-02	0-20 m ("roughly the mixed layer during the growing season and the euphotic zone")	47.6189	9.39353	15.0148	3.906	0.591732	-1.05207	2.76214e-15	9.49063e-05	10.536	from 377 determinations in file sent by Ursula Gaedke	For Chl a and temperature, the same time-averaging method as for NBSS slope and elevation. Converted measuremenst based on air tempreraure were also used, although these formed a small minority of the measurements.
Gaedke (1992), unpublished excel data sheets sent by author 4 Mar 2022, including slightly upgraded mass conversions for NBSSS	Freshwater	Lake Constance	near-weekly sampling from 1987 to 1996	1988-08-09	0-20 m ("roughly the mixed layer during the growing season and the euphotic zone")	47.6189	9.39353	14.953	4.052	0.607669	-1.01502	2.76214e-15	9.49063e-05	10.536	from 377 determinations in file sent by Ursula Gaedke	For Chl a and temperature, the same time-averaging method as for NBSS slope and elevation. Converted measuremenst based on air tempreraure were also used, although these formed a small minority of the measurements.
Gaedke (1992), unpublished excel data sheets sent by author 4 Mar 2022, including slightly upgraded mass conversions for NBSSS	Freshwater	Lake Constance	near-weekly sampling from 1987 to 1996	1988-08-16	0-20 m ("roughly the mixed layer during the growing season and the euphotic zone")	47.6189	9.39353	14.7473	4.523	0.655427	-1.01956	2.76214e-15	9.49063e-05	10.536	from 377 determinations in file sent by Ursula Gaedke	For Chl a and temperature, the same time-averaging method as for NBSS slope and elevation. Converted measuremenst based on air tempreraure were also used, although these formed a small minority of the measurements.
Gaedke (1992), unpublished excel data sheets sent by author 4 Mar 2022, including slightly upgraded mass conversions for NBSSS	Freshwater	Lake Constance	near-weekly sampling from 1987 to 1996	1988-08-23	0-20 m ("roughly the mixed layer during the growing season and the euphotic zone")	47.6189	9.39353	11.7857	4.02	0.604226	-1.04402	2.76214e-15	9.49063e-05	10.536	from 377 determinations in file sent by Ursula Gaedke	For Chl a and temperature, the same time-averaging method as for NBSS slope and elevation. Converted measuremenst based on air tempreraure were also used, although these formed a small minority of the measurements.
Gaedke (1992), unpublished excel data sheets sent by author 4 Mar 2022, including slightly upgraded mass conversions for NBSSS	Freshwater	Lake Constance	near-weekly sampling from 1987 to 1996	1988-08-30	0-20 m ("roughly the mixed layer during the growing season and the euphotic zone")	47.6189	9.39353	12.0983	3.051	0.484442	-1.00385	2.76214e-15	9.49063e-05	10.536	from 377 determinations in file sent by Ursula Gaedke	For Chl a and temperature, the same time-averaging method as for NBSS slope and elevation. Converted measuremenst based on air tempreraure were also used, although these formed a small minority of the measurements.
Gaedke (1992), unpublished excel data sheets sent by author 4 Mar 2022, including slightly upgraded mass conversions for NBSSS	Freshwater	Lake Constance	near-weekly sampling from 1987 to 1996	1988-09-06	0-20 m ("roughly the mixed layer during the growing season and the euphotic zone")	47.6189	9.39353	14.1594	2.483	0.394977	-0.971693	2.76214e-15	9.49063e-05	10.536	from 377 determinations in file sent by Ursula Gaedke	For Chl a and temperature, the same time-averaging method as for NBSS slope and elevation. Converted measuremenst based on air tempreraure were also used, although these formed a small minority of the measurements.
Gaedke (1992), unpublished excel data sheets sent by author 4 Mar 2022, including slightly upgraded mass conversions for NBSSS	Freshwater	Lake Constance	near-weekly sampling from 1987 to 1996	1988-09-13	0-20 m ("roughly the mixed layer during the growing season and the euphotic zone")	47.6189	9.39353	10.4635	2.698	0.431042	-0.932	2.76214e-15	9.49063e-05	10.536	from 377 determinations in file sent by Ursula Gaedke	For Chl a and temperature, the same time-averaging method as for NBSS slope and elevation. Converted measuremenst based on air tempreraure were also used, although these formed a small minority of the measurements.
Gaedke (1992), unpublished excel data sheets sent by author 4 Mar 2022, including slightly upgraded mass conversions for NBSSS	Freshwater	Lake Constance	near-weekly sampling from 1987 to 1996	1988-09-20	0-20 m ("roughly the mixed layer during the growing season and the euphotic zone")	47.6189	9.39353	11.0764	4.356	0.639088	-0.9549	2.76214e-15	9.49063e-05	10.536	from 377 determinations in file sent by Ursula Gaedke	For Chl a and temperature, the same time-averaging method as for NBSS slope and elevation. Converted measuremenst based on air tempreraure were also used, although these formed a small minority of the measurements.
Gaedke (1992), unpublished excel data sheets sent by author 4 Mar 2022, including slightly upgraded mass conversions for NBSSS	Freshwater	Lake Constance	near-weekly sampling from 1987 to 1996	1988-09-27	0-20 m ("roughly the mixed layer during the growing season and the euphotic zone")	47.6189	9.39353	11.5891	4.519	0.655042	-0.955772	2.76214e-15	9.49063e-05	10.536	from 377 determinations in file sent by Ursula Gaedke	For Chl a and temperature, the same time-averaging method as for NBSS slope and elevation. Converted measuremenst based on air tempreraure were also used, although these formed a small minority of the measurements.
Gaedke (1992), unpublished excel data sheets sent by author 4 Mar 2022, including slightly upgraded mass conversions for NBSSS	Freshwater	Lake Constance	near-weekly sampling from 1987 to 1996	1988-10-04	0-20 m ("roughly the mixed layer during the growing season and the euphotic zone")	47.6189	9.39353	10.2665	3.311	0.519959	-0.980164	2.76214e-15	9.49063e-05	10.536	from 377 determinations in file sent by Ursula Gaedke	For Chl a and temperature, the same time-averaging method as for NBSS slope and elevation. Converted measuremenst based on air tempreraure were also used, although these formed a small minority of the measurements.
Gaedke (1992), unpublished excel data sheets sent by author 4 Mar 2022, including slightly upgraded mass conversions for NBSSS	Freshwater	Lake Constance	near-weekly sampling from 1987 to 1996	1988-10-11	0-20 m ("roughly the mixed layer during the growing season and the euphotic zone")	47.6189	9.39353	10.585	6.689	0.825361	-1.01068	2.76214e-15	9.49063e-05	10.536	from 377 determinations in file sent by Ursula Gaedke	For Chl a and temperature, the same time-averaging method as for NBSS slope and elevation. Converted measuremenst based on air tempreraure were also used, although these formed a small minority of the measurements.
Gaedke (1992), unpublished excel data sheets sent by author 4 Mar 2022, including slightly upgraded mass conversions for NBSSS	Freshwater	Lake Constance	near-weekly sampling from 1987 to 1996	1988-10-18	0-20 m ("roughly the mixed layer during the growing season and the euphotic zone")	47.6189	9.39353	11.0968	6.584	0.81849	-1.01347	2.76214e-15	9.49063e-05	10.536	from 377 determinations in file sent by Ursula Gaedke	For Chl a and temperature, the same time-averaging method as for NBSS slope and elevation. Converted measuremenst based on air tempreraure were also used, although these formed a small minority of the measurements.
Gaedke (1992), unpublished excel data sheets sent by author 4 Mar 2022, including slightly upgraded mass conversions for NBSSS	Freshwater	Lake Constance	near-weekly sampling from 1987 to 1996	1988-11-02	0-20 m ("roughly the mixed layer during the growing season and the euphotic zone")	47.6189	9.39353	11.5151	5.143	0.711217	-0.979549	2.76214e-15	9.49063e-05	10.536	from 377 determinations in file sent by Ursula Gaedke	For Chl a and temperature, the same time-averaging method as for NBSS slope and elevation. Converted measuremenst based on air tempreraure were also used, although these formed a small minority of the measurements.
Gaedke (1992), unpublished excel data sheets sent by author 4 Mar 2022, including slightly upgraded mass conversions for NBSSS	Freshwater	Lake Constance	near-weekly sampling from 1987 to 1996	1988-11-15	0-20 m ("roughly the mixed layer during the growing season and the euphotic zone")	47.6189	9.39353	9.90864	5.238	0.719165	-0.951086	2.76214e-15	9.49063e-05	10.536	from 377 determinations in file sent by Ursula Gaedke	For Chl a and temperature, the same time-averaging method as for NBSS slope and elevation. Converted measuremenst based on air tempreraure were also used, although these formed a small minority of the measurements.
Gaedke (1992), unpublished excel data sheets sent by author 4 Mar 2022, including slightly upgraded mass conversions for NBSSS	Freshwater	Lake Constance	near-weekly sampling from 1987 to 1996	1988-11-29	0-20 m ("roughly the mixed layer during the growing season and the euphotic zone")	47.6189	9.39353	7.535	2.274	0.35679	-1.05675	2.76214e-15	9.49063e-05	10.536	from 377 determinations in file sent by Ursula Gaedke	For Chl a and temperature, the same time-averaging method as for NBSS slope and elevation. Converted measuremenst based on air tempreraure were also used, although these formed a small minority of the measurements.
Gaedke (1992), unpublished excel data sheets sent by author 4 Mar 2022, including slightly upgraded mass conversions for NBSSS	Freshwater	Lake Constance	near-weekly sampling from 1987 to 1996	1988-12-20	0-20 m ("roughly the mixed layer during the growing season and the euphotic zone")	47.6189	9.39353	5.45375	0.87	-0.0604807	-1.01635	2.76214e-15	9.49063e-05	10.536	from 377 determinations in file sent by Ursula Gaedke	For Chl a and temperature, the same time-averaging method as for NBSS slope and elevation. Converted measuremenst based on air tempreraure were also used, although these formed a small minority of the measurements.
Gaedke (1992), unpublished excel data sheets sent by author 4 Mar 2022, including slightly upgraded mass conversions for NBSSS	Freshwater	Lake Constance	near-weekly sampling from 1987 to 1996	1989-01-10	0-20 m ("roughly the mixed layer during the growing season and the euphotic zone")	47.6189	9.39353	5.14136	0.583	-0.234331	-1.0173	2.76214e-15	9.49063e-05	10.536	from 377 determinations in file sent by Ursula Gaedke	For Chl a and temperature, the same time-averaging method as for NBSS slope and elevation. Converted measuremenst based on air tempreraure were also used, although these formed a small minority of the measurements.
Gaedke (1992), unpublished excel data sheets sent by author 4 Mar 2022, including slightly upgraded mass conversions for NBSSS	Freshwater	Lake Constance	near-weekly sampling from 1987 to 1996	1989-01-24	0-20 m ("roughly the mixed layer during the growing season and the euphotic zone")	47.6189	9.39353	5.08341	0.476	-0.322393	-1.00794	2.76214e-15	9.49063e-05	10.536	from 377 determinations in file sent by Ursula Gaedke	For Chl a and temperature, the same time-averaging method as for NBSS slope and elevation. Converted measuremenst based on air tempreraure were also used, although these formed a small minority of the measurements.
Gaedke (1992), unpublished excel data sheets sent by author 4 Mar 2022, including slightly upgraded mass conversions for NBSSS	Freshwater	Lake Constance	near-weekly sampling from 1987 to 1996	1989-01-31	0-20 m ("roughly the mixed layer during the growing season and the euphotic zone")	47.6189	9.39353	4.93705	0.47	-0.327902	-1.0506	2.76214e-15	9.49063e-05	10.536	from 377 determinations in file sent by Ursula Gaedke	For Chl a and temperature, the same time-averaging method as for NBSS slope and elevation. Converted measuremenst based on air tempreraure were also used, although these formed a small minority of the measurements.
Gaedke (1992), unpublished excel data sheets sent by author 4 Mar 2022, including slightly upgraded mass conversions for NBSSS	Freshwater	Lake Constance	near-weekly sampling from 1987 to 1996	1989-02-14	0-20 m ("roughly the mixed layer during the growing season and the euphotic zone")	47.6189	9.39353	4.78648	0.683	-0.165579	-1.05325	2.76214e-15	9.49063e-05	10.536	from 377 determinations in file sent by Ursula Gaedke	For Chl a and temperature, the same time-averaging method as for NBSS slope and elevation. Converted measuremenst based on air tempreraure were also used, although these formed a small minority of the measurements.
Gaedke (1992), unpublished excel data sheets sent by author 4 Mar 2022, including slightly upgraded mass conversions for NBSSS	Freshwater	Lake Constance	near-weekly sampling from 1987 to 1996	1989-02-28	0-20 m ("roughly the mixed layer during the growing season and the euphotic zone")	47.6189	9.39353	4.74773	0.712	-0.14752	-1.0491	2.76214e-15	9.49063e-05	10.536	from 377 determinations in file sent by Ursula Gaedke	For Chl a and temperature, the same time-averaging method as for NBSS slope and elevation. Converted measuremenst based on air tempreraure were also used, although these formed a small minority of the measurements.
Gaedke (1992), unpublished excel data sheets sent by author 4 Mar 2022, including slightly upgraded mass conversions for NBSSS	Freshwater	Lake Constance	near-weekly sampling from 1987 to 1996	1989-03-07	0-20 m ("roughly the mixed layer during the growing season and the euphotic zone")	47.6189	9.39353	4.98341	1.143	0.0580462	-1.03367	2.76214e-15	9.49063e-05	10.536	from 377 determinations in file sent by Ursula Gaedke	For Chl a and temperature, the same time-averaging method as for NBSS slope and elevation. Converted measuremenst based on air tempreraure were also used, although these formed a small minority of the measurements.
Gaedke (1992), unpublished excel data sheets sent by author 4 Mar 2022, including slightly upgraded mass conversions for NBSSS	Freshwater	Lake Constance	near-weekly sampling from 1987 to 1996	1989-03-14	0-20 m ("roughly the mixed layer during the growing season and the euphotic zone")	47.6189	9.39353	5.25614	2.338	0.368845	-1.0741	2.76214e-15	9.49063e-05	10.536	from 377 determinations in file sent by Ursula Gaedke	For Chl a and temperature, the same time-averaging method as for NBSS slope and elevation. Converted measuremenst based on air tempreraure were also used, although these formed a small minority of the measurements.
Gaedke (1992), unpublished excel data sheets sent by author 4 Mar 2022, including slightly upgraded mass conversions for NBSSS	Freshwater	Lake Constance	near-weekly sampling from 1987 to 1996	1989-03-29	0-20 m ("roughly the mixed layer during the growing season and the euphotic zone")	47.6189	9.39353	5.40386	2.558	0.407901	-1.10545	2.76214e-15	9.49063e-05	10.536	from 377 determinations in file sent by Ursula Gaedke	For Chl a and temperature, the same time-averaging method as for NBSS slope and elevation. Converted measuremenst based on air tempreraure were also used, although these formed a small minority of the measurements.
Gaedke (1992), unpublished excel data sheets sent by author 4 Mar 2022, including slightly upgraded mass conversions for NBSSS	Freshwater	Lake Constance	near-weekly sampling from 1987 to 1996	1989-04-11	0-20 m ("roughly the mixed layer during the growing season and the euphotic zone")	47.6189	9.39353	6.72273	4.159	0.618989	-1.09397	2.76214e-15	9.49063e-05	10.536	from 377 determinations in file sent by Ursula Gaedke	For Chl a and temperature, the same time-averaging method as for NBSS slope and elevation. Converted measuremenst based on air tempreraure were also used, although these formed a small minority of the measurements.
Gaedke (1992), unpublished excel data sheets sent by author 4 Mar 2022, including slightly upgraded mass conversions for NBSSS	Freshwater	Lake Constance	near-weekly sampling from 1987 to 1996	1989-04-18	0-20 m ("roughly the mixed layer during the growing season and the euphotic zone")	47.6189	9.39353	6.39773	6.267	0.79706	-1.13513	2.76214e-15	9.49063e-05	10.536	from 377 determinations in file sent by Ursula Gaedke	For Chl a and temperature, the same time-averaging method as for NBSS slope and elevation. Converted measuremenst based on air tempreraure were also used, although these formed a small minority of the measurements.
Gaedke (1992), unpublished excel data sheets sent by author 4 Mar 2022, including slightly upgraded mass conversions for NBSSS	Freshwater	Lake Constance	near-weekly sampling from 1987 to 1996	1989-04-25	0-20 m ("roughly the mixed layer during the growing season and the euphotic zone")	47.6189	9.39353	6.78602	11.759	1.07037	-1.09162	2.76214e-15	9.49063e-05	10.536	from 377 determinations in file sent by Ursula Gaedke	For Chl a and temperature, the same time-averaging method as for NBSS slope and elevation. Converted measuremenst based on air tempreraure were also used, although these formed a small minority of the measurements.
Gaedke (1992), unpublished excel data sheets sent by author 4 Mar 2022, including slightly upgraded mass conversions for NBSSS	Freshwater	Lake Constance	near-weekly sampling from 1987 to 1996	1989-05-02	0-20 m ("roughly the mixed layer during the growing season and the euphotic zone")	47.6189	9.39353	7.12091	12.055	1.08117	-1.04471	2.76214e-15	9.49063e-05	10.536	from 377 determinations in file sent by Ursula Gaedke	For Chl a and temperature, the same time-averaging method as for NBSS slope and elevation. Converted measuremenst based on air tempreraure were also used, although these formed a small minority of the measurements.
Gaedke (1992), unpublished excel data sheets sent by author 4 Mar 2022, including slightly upgraded mass conversions for NBSSS	Freshwater	Lake Constance	near-weekly sampling from 1987 to 1996	1989-05-09	0-20 m ("roughly the mixed layer during the growing season and the euphotic zone")	47.6189	9.39353	7.61375	11.156	1.04751	-0.993621	2.76214e-15	9.49063e-05	10.536	from 377 determinations in file sent by Ursula Gaedke	For Chl a and temperature, the same time-averaging method as for NBSS slope and elevation. Converted measuremenst based on air tempreraure were also used, although these formed a small minority of the measurements.
Gaedke (1992), unpublished excel data sheets sent by author 4 Mar 2022, including slightly upgraded mass conversions for NBSSS	Freshwater	Lake Constance	near-weekly sampling from 1987 to 1996	1989-05-17	0-20 m ("roughly the mixed layer during the growing season and the euphotic zone")	47.6189	9.39353	11.2906	9.236	0.965484	-0.984064	2.76214e-15	9.49063e-05	10.536	from 377 determinations in file sent by Ursula Gaedke	For Chl a and temperature, the same time-averaging method as for NBSS slope and elevation. Converted measuremenst based on air tempreraure were also used, although these formed a small minority of the measurements.
Gaedke (1992), unpublished excel data sheets sent by author 4 Mar 2022, including slightly upgraded mass conversions for NBSSS	Freshwater	Lake Constance	near-weekly sampling from 1987 to 1996	1989-05-23	0-20 m ("roughly the mixed layer during the growing season and the euphotic zone")	47.6189	9.39353	13.3407	1.259	0.100026	-0.878753	2.76214e-15	9.49063e-05	10.536	from 377 determinations in file sent by Ursula Gaedke	For Chl a and temperature, the same time-averaging method as for NBSS slope and elevation. Converted measuremenst based on air tempreraure were also used, although these formed a small minority of the measurements.
Gaedke (1992), unpublished excel data sheets sent by author 4 Mar 2022, including slightly upgraded mass conversions for NBSSS	Freshwater	Lake Constance	near-weekly sampling from 1987 to 1996	1989-05-30	0-20 m ("roughly the mixed layer during the growing season and the euphotic zone")	47.6189	9.39353	11.2391	0.76	-0.119186	-0.860298	2.76214e-15	9.49063e-05	10.536	from 377 determinations in file sent by Ursula Gaedke	For Chl a and temperature, the same time-averaging method as for NBSS slope and elevation. Converted measuremenst based on air tempreraure were also used, although these formed a small minority of the measurements.
Gaedke (1992), unpublished excel data sheets sent by author 4 Mar 2022, including slightly upgraded mass conversions for NBSSS	Freshwater	Lake Constance	near-weekly sampling from 1987 to 1996	1989-06-06	0-20 m ("roughly the mixed layer during the growing season and the euphotic zone")	47.6189	9.39353	10.9347	2.367	0.374198	-0.952766	2.76214e-15	9.49063e-05	10.536	from 377 determinations in file sent by Ursula Gaedke	For Chl a and temperature, the same time-averaging method as for NBSS slope and elevation. Converted measuremenst based on air tempreraure were also used, although these formed a small minority of the measurements.
Gaedke (1992), unpublished excel data sheets sent by author 4 Mar 2022, including slightly upgraded mass conversions for NBSSS	Freshwater	Lake Constance	near-weekly sampling from 1987 to 1996	1989-06-13	0-20 m ("roughly the mixed layer during the growing season and the euphotic zone")	47.6189	9.39353	12.4976	5.673	0.753813	-0.973884	2.76214e-15	9.49063e-05	10.536	from 377 determinations in file sent by Ursula Gaedke	For Chl a and temperature, the same time-averaging method as for NBSS slope and elevation. Converted measuremenst based on air tempreraure were also used, although these formed a small minority of the measurements.
Gaedke (1992), unpublished excel data sheets sent by author 4 Mar 2022, including slightly upgraded mass conversions for NBSSS	Freshwater	Lake Constance	near-weekly sampling from 1987 to 1996	1989-06-20	0-20 m ("roughly the mixed layer during the growing season and the euphotic zone")	47.6189	9.39353	13.7881	4.64	0.666518	-0.989038	2.76214e-15	9.49063e-05	10.536	from 377 determinations in file sent by Ursula Gaedke	For Chl a and temperature, the same time-averaging method as for NBSS slope and elevation. Converted measuremenst based on air tempreraure were also used, although these formed a small minority of the measurements.
Gaedke (1992), unpublished excel data sheets sent by author 4 Mar 2022, including slightly upgraded mass conversions for NBSSS	Freshwater	Lake Constance	near-weekly sampling from 1987 to 1996	1989-07-04	0-20 m ("roughly the mixed layer during the growing season and the euphotic zone")	47.6189	9.39353	12.5252	7.158	0.854792	-0.982008	2.76214e-15	9.49063e-05	10.536	from 377 determinations in file sent by Ursula Gaedke	For Chl a and temperature, the same time-averaging method as for NBSS slope and elevation. Converted measuremenst based on air tempreraure were also used, although these formed a small minority of the measurements.
Gaedke (1992), unpublished excel data sheets sent by author 4 Mar 2022, including slightly upgraded mass conversions for NBSSS	Freshwater	Lake Constance	near-weekly sampling from 1987 to 1996	1989-07-11	0-20 m ("roughly the mixed layer during the growing season and the euphotic zone")	47.6189	9.39353	13.0697	11.869	1.07441	-0.936867	2.76214e-15	9.49063e-05	10.536	from 377 determinations in file sent by Ursula Gaedke	For Chl a and temperature, the same time-averaging method as for NBSS slope and elevation. Converted measuremenst based on air tempreraure were also used, although these formed a small minority of the measurements.
Gaedke (1992), unpublished excel data sheets sent by author 4 Mar 2022, including slightly upgraded mass conversions for NBSSS	Freshwater	Lake Constance	near-weekly sampling from 1987 to 1996	1989-07-18	0-20 m ("roughly the mixed layer during the growing season and the euphotic zone")	47.6189	9.39353	13.6143	4.307	0.634175	-0.983554	2.76214e-15	9.49063e-05	10.536	from 377 determinations in file sent by Ursula Gaedke	For Chl a and temperature, the same time-averaging method as for NBSS slope and elevation. Converted measuremenst based on air tempreraure were also used, although these formed a small minority of the measurements.
Gaedke (1992), unpublished excel data sheets sent by author 4 Mar 2022, including slightly upgraded mass conversions for NBSSS	Freshwater	Lake Constance	near-weekly sampling from 1987 to 1996	1989-07-25	0-20 m ("roughly the mixed layer during the growing season and the euphotic zone")	47.6189	9.39353	14.1588	4.292	0.63266	-0.994107	2.76214e-15	9.49063e-05	10.536	from 377 determinations in file sent by Ursula Gaedke	For Chl a and temperature, the same time-averaging method as for NBSS slope and elevation. Converted measuremenst based on air tempreraure were also used, although these formed a small minority of the measurements.
Gaedke (1992), unpublished excel data sheets sent by author 4 Mar 2022, including slightly upgraded mass conversions for NBSSS	Freshwater	Lake Constance	near-weekly sampling from 1987 to 1996	1989-08-01	0-20 m ("roughly the mixed layer during the growing season and the euphotic zone")	47.6189	9.39353	14.7033	2.485	0.395326	-1.02051	2.76214e-15	9.49063e-05	10.536	from 377 determinations in file sent by Ursula Gaedke	For Chl a and temperature, the same time-averaging method as for NBSS slope and elevation. Converted measuremenst based on air tempreraure were also used, although these formed a small minority of the measurements.
Gaedke (1992), unpublished excel data sheets sent by author 4 Mar 2022, including slightly upgraded mass conversions for NBSSS	Freshwater	Lake Constance	near-weekly sampling from 1987 to 1996	1989-08-08	0-20 m ("roughly the mixed layer during the growing season and the euphotic zone")	47.6189	9.39353	16.2099	2.755	0.440122	-0.995062	2.76214e-15	9.49063e-05	10.536	from 377 determinations in file sent by Ursula Gaedke	For Chl a and temperature, the same time-averaging method as for NBSS slope and elevation. Converted measuremenst based on air tempreraure were also used, although these formed a small minority of the measurements.
Gaedke (1992), unpublished excel data sheets sent by author 4 Mar 2022, including slightly upgraded mass conversions for NBSSS	Freshwater	Lake Constance	near-weekly sampling from 1987 to 1996	1989-08-22	0-20 m ("roughly the mixed layer during the growing season and the euphotic zone")	47.6189	9.39353	17.9303	3.063	0.486147	-1.04482	2.76214e-15	9.49063e-05	10.536	from 377 determinations in file sent by Ursula Gaedke	For Chl a and temperature, the same time-averaging method as for NBSS slope and elevation. Converted measuremenst based on air tempreraure were also used, although these formed a small minority of the measurements.
Gaedke (1992), unpublished excel data sheets sent by author 4 Mar 2022, including slightly upgraded mass conversions for NBSSS	Freshwater	Lake Constance	near-weekly sampling from 1987 to 1996	1989-08-29	0-20 m ("roughly the mixed layer during the growing season and the euphotic zone")	47.6189	9.39353	9.68295	1.326	0.122544	-1.05556	2.76214e-15	9.49063e-05	10.536	from 377 determinations in file sent by Ursula Gaedke	For Chl a and temperature, the same time-averaging method as for NBSS slope and elevation. Converted measuremenst based on air tempreraure were also used, although these formed a small minority of the measurements.
Gaedke (1992), unpublished excel data sheets sent by author 4 Mar 2022, including slightly upgraded mass conversions for NBSSS	Freshwater	Lake Constance	near-weekly sampling from 1987 to 1996	1989-09-05	0-20 m ("roughly the mixed layer during the growing season and the euphotic zone")	47.6189	9.39353	14.8602	2.651	0.42341	-1.08006	2.76214e-15	9.49063e-05	10.536	from 377 determinations in file sent by Ursula Gaedke	For Chl a and temperature, the same time-averaging method as for NBSS slope and elevation. Converted measuremenst based on air tempreraure were also used, although these formed a small minority of the measurements.
Gaedke (1992), unpublished excel data sheets sent by author 4 Mar 2022, including slightly upgraded mass conversions for NBSSS	Freshwater	Lake Constance	near-weekly sampling from 1987 to 1996	1989-09-12	0-20 m ("roughly the mixed layer during the growing season and the euphotic zone")	47.6189	9.39353	14.8557	5.614	0.749272	-1.00999	2.76214e-15	9.49063e-05	10.536	from 377 determinations in file sent by Ursula Gaedke	For Chl a and temperature, the same time-averaging method as for NBSS slope and elevation. Converted measuremenst based on air tempreraure were also used, although these formed a small minority of the measurements.
Gaedke (1992), unpublished excel data sheets sent by author 4 Mar 2022, including slightly upgraded mass conversions for NBSSS	Freshwater	Lake Constance	near-weekly sampling from 1987 to 1996	1989-09-19	0-20 m ("roughly the mixed layer during the growing season and the euphotic zone")	47.6189	9.39353	14.0102	3.731	0.571825	-1.04998	2.76214e-15	9.49063e-05	10.536	from 377 determinations in file sent by Ursula Gaedke	For Chl a and temperature, the same time-averaging method as for NBSS slope and elevation. Converted measuremenst based on air tempreraure were also used, although these formed a small minority of the measurements.
Gaedke (1992), unpublished excel data sheets sent by author 4 Mar 2022, including slightly upgraded mass conversions for NBSSS	Freshwater	Lake Constance	near-weekly sampling from 1987 to 1996	1989-09-26	0-20 m ("roughly the mixed layer during the growing season and the euphotic zone")	47.6189	9.39353	15.6762	3.794	0.579097	-1.05218	2.76214e-15	9.49063e-05	10.536	from 377 determinations in file sent by Ursula Gaedke	For Chl a and temperature, the same time-averaging method as for NBSS slope and elevation. Converted measuremenst based on air tempreraure were also used, although these formed a small minority of the measurements.
Gaedke (1992), unpublished excel data sheets sent by author 4 Mar 2022, including slightly upgraded mass conversions for NBSSS	Freshwater	Lake Constance	near-weekly sampling from 1987 to 1996	1989-10-03	0-20 m ("roughly the mixed layer during the growing season and the euphotic zone")	47.6189	9.39353	14.3042	4.472	0.650502	-1.00107	2.76214e-15	9.49063e-05	10.536	from 377 determinations in file sent by Ursula Gaedke	For Chl a and temperature, the same time-averaging method as for NBSS slope and elevation. Converted measuremenst based on air tempreraure were also used, although these formed a small minority of the measurements.
Gaedke (1992), unpublished excel data sheets sent by author 4 Mar 2022, including slightly upgraded mass conversions for NBSSS	Freshwater	Lake Constance	near-weekly sampling from 1987 to 1996	1989-10-10	0-20 m ("roughly the mixed layer during the growing season and the euphotic zone")	47.6189	9.39353	11.8284	5.174	0.713826	-0.955581	2.76214e-15	9.49063e-05	10.536	from 377 determinations in file sent by Ursula Gaedke	For Chl a and temperature, the same time-averaging method as for NBSS slope and elevation. Converted measuremenst based on air tempreraure were also used, although these formed a small minority of the measurements.
Gaedke (1992), unpublished excel data sheets sent by author 4 Mar 2022, including slightly upgraded mass conversions for NBSSS	Freshwater	Lake Constance	near-weekly sampling from 1987 to 1996	1989-10-19	0-20 m ("roughly the mixed layer during the growing season and the euphotic zone")	47.6189	9.39353	12.1759	6.818	0.833657	-1.00062	2.76214e-15	9.49063e-05	10.536	from 377 determinations in file sent by Ursula Gaedke	For Chl a and temperature, the same time-averaging method as for NBSS slope and elevation. Converted measuremenst based on air tempreraure were also used, although these formed a small minority of the measurements.
Gaedke (1992), unpublished excel data sheets sent by author 4 Mar 2022, including slightly upgraded mass conversions for NBSSS	Freshwater	Lake Constance	near-weekly sampling from 1987 to 1996	1989-10-24	0-20 m ("roughly the mixed layer during the growing season and the euphotic zone")	47.6189	9.39353	12.0156	4.239	0.627263	-0.988584	2.76214e-15	9.49063e-05	10.536	from 377 determinations in file sent by Ursula Gaedke	For Chl a and temperature, the same time-averaging method as for NBSS slope and elevation. Converted measuremenst based on air tempreraure were also used, although these formed a small minority of the measurements.
Gaedke (1992), unpublished excel data sheets sent by author 4 Mar 2022, including slightly upgraded mass conversions for NBSSS	Freshwater	Lake Constance	near-weekly sampling from 1987 to 1996	1989-11-07	0-20 m ("roughly the mixed layer during the growing season and the euphotic zone")	47.6189	9.39353	10.5283	3.106	0.492201	-1.05326	2.76214e-15	9.49063e-05	10.536	from 377 determinations in file sent by Ursula Gaedke	For Chl a and temperature, the same time-averaging method as for NBSS slope and elevation. Converted measuremenst based on air tempreraure were also used, although these formed a small minority of the measurements.
Gaedke (1992), unpublished excel data sheets sent by author 4 Mar 2022, including slightly upgraded mass conversions for NBSSS	Freshwater	Lake Constance	near-weekly sampling from 1987 to 1996	1989-12-05	0-20 m ("roughly the mixed layer during the growing season and the euphotic zone")	47.6189	9.39353	3.7736	2.431	0.385785	-1.02658	2.76214e-15	9.49063e-05	10.536	from 377 determinations in file sent by Ursula Gaedke	For Chl a and temperature, the same time-averaging method as for NBSS slope and elevation. Converted measuremenst based on air tempreraure were also used, although these formed a small minority of the measurements.
Gaedke (1992), unpublished excel data sheets sent by author 4 Mar 2022, including slightly upgraded mass conversions for NBSSS	Freshwater	Lake Constance	near-weekly sampling from 1987 to 1996	1989-12-19	0-20 m ("roughly the mixed layer during the growing season and the euphotic zone")	47.6189	9.39353	8.56339	2.031	0.30771	-1.13723	2.76214e-15	9.49063e-05	10.536	from 377 determinations in file sent by Ursula Gaedke	For Chl a and temperature, the same time-averaging method as for NBSS slope and elevation. Converted measuremenst based on air tempreraure were also used, although these formed a small minority of the measurements.
Gaedke (1992), unpublished excel data sheets sent by author 4 Mar 2022, including slightly upgraded mass conversions for NBSSS	Freshwater	Lake Constance	near-weekly sampling from 1987 to 1996	1990-01-09	0-20 m ("roughly the mixed layer during the growing season and the euphotic zone")	47.6189	9.39353	4.62446	1.016	0.00689371	-1.0461	2.76214e-15	9.49063e-05	10.536	from 377 determinations in file sent by Ursula Gaedke	For Chl a and temperature, the same time-averaging method as for NBSS slope and elevation. Converted measuremenst based on air tempreraure were also used, although these formed a small minority of the measurements.
Gaedke (1992), unpublished excel data sheets sent by author 4 Mar 2022, including slightly upgraded mass conversions for NBSSS	Freshwater	Lake Constance	near-weekly sampling from 1987 to 1996	1990-01-23	0-20 m ("roughly the mixed layer during the growing season and the euphotic zone")	47.6189	9.39353	5.10311	0.725	-0.139662	-1.05219	2.76214e-15	9.49063e-05	10.536	from 377 determinations in file sent by Ursula Gaedke	For Chl a and temperature, the same time-averaging method as for NBSS slope and elevation. Converted measuremenst based on air tempreraure were also used, although these formed a small minority of the measurements.
Gaedke (1992), unpublished excel data sheets sent by author 4 Mar 2022, including slightly upgraded mass conversions for NBSSS	Freshwater	Lake Constance	near-weekly sampling from 1987 to 1996	1990-02-06	0-20 m ("roughly the mixed layer during the growing season and the euphotic zone")	47.6189	9.39353	5.32242	0.856	-0.0675262	-1.07527	2.76214e-15	9.49063e-05	10.536	from 377 determinations in file sent by Ursula Gaedke	For Chl a and temperature, the same time-averaging method as for NBSS slope and elevation. Converted measuremenst based on air tempreraure were also used, although these formed a small minority of the measurements.
Gaedke (1992), unpublished excel data sheets sent by author 4 Mar 2022, including slightly upgraded mass conversions for NBSSS	Freshwater	Lake Constance	near-weekly sampling from 1987 to 1996	1990-02-20	0-20 m ("roughly the mixed layer during the growing season and the euphotic zone")	47.6189	9.39353	5.03898	0.659	-0.181115	-1.07392	2.76214e-15	9.49063e-05	10.536	from 377 determinations in file sent by Ursula Gaedke	For Chl a and temperature, the same time-averaging method as for NBSS slope and elevation. Converted measuremenst based on air tempreraure were also used, although these formed a small minority of the measurements.
Gaedke (1992), unpublished excel data sheets sent by author 4 Mar 2022, including slightly upgraded mass conversions for NBSSS	Freshwater	Lake Constance	near-weekly sampling from 1987 to 1996	1990-03-06	0-20 m ("roughly the mixed layer during the growing season and the euphotic zone")	47.6189	9.39353	5.1743	1.17	0.0681859	-1.02239	2.76214e-15	9.49063e-05	10.536	from 377 determinations in file sent by Ursula Gaedke	For Chl a and temperature, the same time-averaging method as for NBSS slope and elevation. Converted measuremenst based on air tempreraure were also used, although these formed a small minority of the measurements.
Gaedke (1992), unpublished excel data sheets sent by author 4 Mar 2022, including slightly upgraded mass conversions for NBSSS	Freshwater	Lake Constance	near-weekly sampling from 1987 to 1996	1990-03-13	0-20 m ("roughly the mixed layer during the growing season and the euphotic zone")	47.6189	9.39353	5.61075	1.599	0.203848	-1.03118	2.76214e-15	9.49063e-05	10.536	from 377 determinations in file sent by Ursula Gaedke	For Chl a and temperature, the same time-averaging method as for NBSS slope and elevation. Converted measuremenst based on air tempreraure were also used, although these formed a small minority of the measurements.
Gaedke (1992), unpublished excel data sheets sent by author 4 Mar 2022, including slightly upgraded mass conversions for NBSSS	Freshwater	Lake Constance	near-weekly sampling from 1987 to 1996	1990-03-20	0-20 m ("roughly the mixed layer during the growing season and the euphotic zone")	47.6189	9.39353	6.0472	5.362	0.729327	-1.08499	2.76214e-15	9.49063e-05	10.536	from 377 determinations in file sent by Ursula Gaedke	For Chl a and temperature, the same time-averaging method as for NBSS slope and elevation. Converted measuremenst based on air tempreraure were also used, although these formed a small minority of the measurements.
Gaedke (1992), unpublished excel data sheets sent by author 4 Mar 2022, including slightly upgraded mass conversions for NBSSS	Freshwater	Lake Constance	near-weekly sampling from 1987 to 1996	1990-03-27	0-20 m ("roughly the mixed layer during the growing season and the euphotic zone")	47.6189	9.39353	6.33977	14.109	1.1495	-1.14516	2.76214e-15	9.49063e-05	10.536	from 377 determinations in file sent by Ursula Gaedke	For Chl a and temperature, the same time-averaging method as for NBSS slope and elevation. Converted measuremenst based on air tempreraure were also used, although these formed a small minority of the measurements.
Gaedke (1992), unpublished excel data sheets sent by author 4 Mar 2022, including slightly upgraded mass conversions for NBSSS	Freshwater	Lake Constance	near-weekly sampling from 1987 to 1996	1990-04-10	0-20 m ("roughly the mixed layer during the growing season and the euphotic zone")	47.6189	9.39353	6.32034	4.099	0.612678	-1.11112	2.76214e-15	9.49063e-05	10.536	from 377 determinations in file sent by Ursula Gaedke	For Chl a and temperature, the same time-averaging method as for NBSS slope and elevation. Converted measuremenst based on air tempreraure were also used, although these formed a small minority of the measurements.
Gaedke (1992), unpublished excel data sheets sent by author 4 Mar 2022, including slightly upgraded mass conversions for NBSSS	Freshwater	Lake Constance	near-weekly sampling from 1987 to 1996	1990-04-18	0-20 m ("roughly the mixed layer during the growing season and the euphotic zone")	47.6189	9.39353	6.50136	5.485	0.739177	-1.10266	2.76214e-15	9.49063e-05	10.536	from 377 determinations in file sent by Ursula Gaedke	For Chl a and temperature, the same time-averaging method as for NBSS slope and elevation. Converted measuremenst based on air tempreraure were also used, although these formed a small minority of the measurements.
Gaedke (1992), unpublished excel data sheets sent by author 4 Mar 2022, including slightly upgraded mass conversions for NBSSS	Freshwater	Lake Constance	near-weekly sampling from 1987 to 1996	1990-04-24	0-20 m ("roughly the mixed layer during the growing season and the euphotic zone")	47.6189	9.39353	7.28182	18.231	1.26081	-1.09825	2.76214e-15	9.49063e-05	10.536	from 377 determinations in file sent by Ursula Gaedke	For Chl a and temperature, the same time-averaging method as for NBSS slope and elevation. Converted measuremenst based on air tempreraure were also used, although these formed a small minority of the measurements.
Gaedke (1992), unpublished excel data sheets sent by author 4 Mar 2022, including slightly upgraded mass conversions for NBSSS	Freshwater	Lake Constance	near-weekly sampling from 1987 to 1996	1990-05-02	0-20 m ("roughly the mixed layer during the growing season and the euphotic zone")	47.6189	9.39353	8.795	15.409	1.18777	-1.09918	2.76214e-15	9.49063e-05	10.536	from 377 determinations in file sent by Ursula Gaedke	For Chl a and temperature, the same time-averaging method as for NBSS slope and elevation. Converted measuremenst based on air tempreraure were also used, although these formed a small minority of the measurements.
Gaedke (1992), unpublished excel data sheets sent by author 4 Mar 2022, including slightly upgraded mass conversions for NBSSS	Freshwater	Lake Constance	near-weekly sampling from 1987 to 1996	1990-05-08	0-20 m ("roughly the mixed layer during the growing season and the euphotic zone")	47.6189	9.39353	9.36148	7.472	0.873437	-0.942511	2.76214e-15	9.49063e-05	10.536	from 377 determinations in file sent by Ursula Gaedke	For Chl a and temperature, the same time-averaging method as for NBSS slope and elevation. Converted measuremenst based on air tempreraure were also used, although these formed a small minority of the measurements.
Gaedke (1992), unpublished excel data sheets sent by author 4 Mar 2022, including slightly upgraded mass conversions for NBSSS	Freshwater	Lake Constance	near-weekly sampling from 1987 to 1996	1990-05-15	0-20 m ("roughly the mixed layer during the growing season and the euphotic zone")	47.6189	9.39353	10.5464	1.684	0.226342	-0.923059	2.76214e-15	9.49063e-05	10.536	from 377 determinations in file sent by Ursula Gaedke	For Chl a and temperature, the same time-averaging method as for NBSS slope and elevation. Converted measuremenst based on air tempreraure were also used, although these formed a small minority of the measurements.
Gaedke (1992), unpublished excel data sheets sent by author 4 Mar 2022, including slightly upgraded mass conversions for NBSSS	Freshwater	Lake Constance	near-weekly sampling from 1987 to 1996	1990-05-22	0-20 m ("roughly the mixed layer during the growing season and the euphotic zone")	47.6189	9.39353	12.4112	1.309	0.11694	-0.916465	2.76214e-15	9.49063e-05	10.536	from 377 determinations in file sent by Ursula Gaedke	For Chl a and temperature, the same time-averaging method as for NBSS slope and elevation. Converted measuremenst based on air tempreraure were also used, although these formed a small minority of the measurements.
Gaedke (1992), unpublished excel data sheets sent by author 4 Mar 2022, including slightly upgraded mass conversions for NBSSS	Freshwater	Lake Constance	near-weekly sampling from 1987 to 1996	1990-05-29	0-20 m ("roughly the mixed layer during the growing season and the euphotic zone")	47.6189	9.39353	11.802	2.614	0.417306	-0.900147	2.76214e-15	9.49063e-05	10.536	from 377 determinations in file sent by Ursula Gaedke	For Chl a and temperature, the same time-averaging method as for NBSS slope and elevation. Converted measuremenst based on air tempreraure were also used, although these formed a small minority of the measurements.
Gaedke (1992), unpublished excel data sheets sent by author 4 Mar 2022, including slightly upgraded mass conversions for NBSSS	Freshwater	Lake Constance	near-weekly sampling from 1987 to 1996	1990-06-06	0-20 m ("roughly the mixed layer during the growing season and the euphotic zone")	47.6189	9.39353	11.1057	3.106	0.492201	-0.933377	2.76214e-15	9.49063e-05	10.536	from 377 determinations in file sent by Ursula Gaedke	For Chl a and temperature, the same time-averaging method as for NBSS slope and elevation. Converted measuremenst based on air tempreraure were also used, although these formed a small minority of the measurements.
Gaedke (1992), unpublished excel data sheets sent by author 4 Mar 2022, including slightly upgraded mass conversions for NBSSS	Freshwater	Lake Constance	near-weekly sampling from 1987 to 1996	1990-06-12	0-20 m ("roughly the mixed layer during the growing season and the euphotic zone")	47.6189	9.39353	10.5835	1.403	0.147058	-0.96952	2.76214e-15	9.49063e-05	10.536	from 377 determinations in file sent by Ursula Gaedke	For Chl a and temperature, the same time-averaging method as for NBSS slope and elevation. Converted measuremenst based on air tempreraure were also used, although these formed a small minority of the measurements.
Gaedke (1992), unpublished excel data sheets sent by author 4 Mar 2022, including slightly upgraded mass conversions for NBSSS	Freshwater	Lake Constance	near-weekly sampling from 1987 to 1996	1990-06-19	0-20 m ("roughly the mixed layer during the growing season and the euphotic zone")	47.6189	9.39353	9.9743	3.884	0.589279	-0.978098	2.76214e-15	9.49063e-05	10.536	from 377 determinations in file sent by Ursula Gaedke	For Chl a and temperature, the same time-averaging method as for NBSS slope and elevation. Converted measuremenst based on air tempreraure were also used, although these formed a small minority of the measurements.
Gaedke (1992), unpublished excel data sheets sent by author 4 Mar 2022, including slightly upgraded mass conversions for NBSSS	Freshwater	Lake Constance	near-weekly sampling from 1987 to 1996	1990-06-26	0-20 m ("roughly the mixed layer during the growing season and the euphotic zone")	47.6189	9.39353	12.9171	8.11	0.909021	-0.965844	2.76214e-15	9.49063e-05	10.536	from 377 determinations in file sent by Ursula Gaedke	For Chl a and temperature, the same time-averaging method as for NBSS slope and elevation. Converted measuremenst based on air tempreraure were also used, although these formed a small minority of the measurements.
Gaedke (1992), unpublished excel data sheets sent by author 4 Mar 2022, including slightly upgraded mass conversions for NBSSS	Freshwater	Lake Constance	near-weekly sampling from 1987 to 1996	1990-07-03	0-20 m ("roughly the mixed layer during the growing season and the euphotic zone")	47.6189	9.39353	13.7652	4.722	0.674126	-0.988174	2.76214e-15	9.49063e-05	10.536	from 377 determinations in file sent by Ursula Gaedke	For Chl a and temperature, the same time-averaging method as for NBSS slope and elevation. Converted measuremenst based on air tempreraure were also used, although these formed a small minority of the measurements.
Gaedke (1992), unpublished excel data sheets sent by author 4 Mar 2022, including slightly upgraded mass conversions for NBSSS	Freshwater	Lake Constance	near-weekly sampling from 1987 to 1996	1990-07-10	0-20 m ("roughly the mixed layer during the growing season and the euphotic zone")	47.6189	9.39353	12.9036	4.46	0.649335	-0.933241	2.76214e-15	9.49063e-05	10.536	from 377 determinations in file sent by Ursula Gaedke	For Chl a and temperature, the same time-averaging method as for NBSS slope and elevation. Converted measuremenst based on air tempreraure were also used, although these formed a small minority of the measurements.
Gaedke (1992), unpublished excel data sheets sent by author 4 Mar 2022, including slightly upgraded mass conversions for NBSSS	Freshwater	Lake Constance	near-weekly sampling from 1987 to 1996	1990-07-17	0-20 m ("roughly the mixed layer during the growing season and the euphotic zone")	47.6189	9.39353	15.591	5.321	0.725993	-0.985369	2.76214e-15	9.49063e-05	10.536	from 377 determinations in file sent by Ursula Gaedke	For Chl a and temperature, the same time-averaging method as for NBSS slope and elevation. Converted measuremenst based on air tempreraure were also used, although these formed a small minority of the measurements.
Gaedke (1992), unpublished excel data sheets sent by author 4 Mar 2022, including slightly upgraded mass conversions for NBSSS	Freshwater	Lake Constance	near-weekly sampling from 1987 to 1996	1990-07-24	0-20 m ("roughly the mixed layer during the growing season and the euphotic zone")	47.6189	9.39353	15.584	6.7	0.826075	-1.00339	2.76214e-15	9.49063e-05	10.536	from 377 determinations in file sent by Ursula Gaedke	For Chl a and temperature, the same time-averaging method as for NBSS slope and elevation. Converted measuremenst based on air tempreraure were also used, although these formed a small minority of the measurements.
Gaedke (1992), unpublished excel data sheets sent by author 4 Mar 2022, including slightly upgraded mass conversions for NBSSS	Freshwater	Lake Constance	near-weekly sampling from 1987 to 1996	1990-07-31	0-20 m ("roughly the mixed layer during the growing season and the euphotic zone")	47.6189	9.39353	15.5425	5.636	0.750971	-1.00676	2.76214e-15	9.49063e-05	10.536	from 377 determinations in file sent by Ursula Gaedke	For Chl a and temperature, the same time-averaging method as for NBSS slope and elevation. Converted measuremenst based on air tempreraure were also used, although these formed a small minority of the measurements.
Gaedke (1992), unpublished excel data sheets sent by author 4 Mar 2022, including slightly upgraded mass conversions for NBSSS	Freshwater	Lake Constance	near-weekly sampling from 1987 to 1996	1990-08-07	0-20 m ("roughly the mixed layer during the growing season and the euphotic zone")	47.6189	9.39353	14.1955	5.68	0.754348	-1.00842	2.76214e-15	9.49063e-05	10.536	from 377 determinations in file sent by Ursula Gaedke	For Chl a and temperature, the same time-averaging method as for NBSS slope and elevation. Converted measuremenst based on air tempreraure were also used, although these formed a small minority of the measurements.
Gaedke (1992), unpublished excel data sheets sent by author 4 Mar 2022, including slightly upgraded mass conversions for NBSSS	Freshwater	Lake Constance	near-weekly sampling from 1987 to 1996	1990-08-14	0-20 m ("roughly the mixed layer during the growing season and the euphotic zone")	47.6189	9.39353	15.0655	5.398	0.732233	-1.03857	2.76214e-15	9.49063e-05	10.536	from 377 determinations in file sent by Ursula Gaedke	For Chl a and temperature, the same time-averaging method as for NBSS slope and elevation. Converted measuremenst based on air tempreraure were also used, although these formed a small minority of the measurements.
Gaedke (1992), unpublished excel data sheets sent by author 4 Mar 2022, including slightly upgraded mass conversions for NBSSS	Freshwater	Lake Constance	near-weekly sampling from 1987 to 1996	1990-08-21	0-20 m ("roughly the mixed layer during the growing season and the euphotic zone")	47.6189	9.39353	10.6092	3.819	0.58195	-1.02318	2.76214e-15	9.49063e-05	10.536	from 377 determinations in file sent by Ursula Gaedke	For Chl a and temperature, the same time-averaging method as for NBSS slope and elevation. Converted measuremenst based on air tempreraure were also used, although these formed a small minority of the measurements.
Gaedke (1992), unpublished excel data sheets sent by author 4 Mar 2022, including slightly upgraded mass conversions for NBSSS	Freshwater	Lake Constance	near-weekly sampling from 1987 to 1996	1990-08-27	0-20 m ("roughly the mixed layer during the growing season and the euphotic zone")	47.6189	9.39353	17.3421	4.394	0.64286	-1.00189	2.76214e-15	9.49063e-05	10.536	from 377 determinations in file sent by Ursula Gaedke	For Chl a and temperature, the same time-averaging method as for NBSS slope and elevation. Converted measuremenst based on air tempreraure were also used, although these formed a small minority of the measurements.
Gaedke (1992), unpublished excel data sheets sent by author 4 Mar 2022, including slightly upgraded mass conversions for NBSSS	Freshwater	Lake Constance	near-weekly sampling from 1987 to 1996	1990-09-04	0-20 m ("roughly the mixed layer during the growing season and the euphotic zone")	47.6189	9.39353	14.4961	3.412	0.533009	-1.01564	2.76214e-15	9.49063e-05	10.536	from 377 determinations in file sent by Ursula Gaedke	For Chl a and temperature, the same time-averaging method as for NBSS slope and elevation. Converted measuremenst based on air tempreraure were also used, although these formed a small minority of the measurements.
Gaedke (1992), unpublished excel data sheets sent by author 4 Mar 2022, including slightly upgraded mass conversions for NBSSS	Freshwater	Lake Constance	near-weekly sampling from 1987 to 1996	1990-09-11	0-20 m ("roughly the mixed layer during the growing season and the euphotic zone")	47.6189	9.39353	13.9893	2.856	0.455758	-1.0202	2.76214e-15	9.49063e-05	10.536	from 377 determinations in file sent by Ursula Gaedke	For Chl a and temperature, the same time-averaging method as for NBSS slope and elevation. Converted measuremenst based on air tempreraure were also used, although these formed a small minority of the measurements.
Gaedke (1992), unpublished excel data sheets sent by author 4 Mar 2022, including slightly upgraded mass conversions for NBSSS	Freshwater	Lake Constance	near-weekly sampling from 1987 to 1996	1990-09-18	0-20 m ("roughly the mixed layer during the growing season and the euphotic zone")	47.6189	9.39353	14.7956	2.463	0.391464	-0.994227	2.76214e-15	9.49063e-05	10.536	from 377 determinations in file sent by Ursula Gaedke	For Chl a and temperature, the same time-averaging method as for NBSS slope and elevation. Converted measuremenst based on air tempreraure were also used, although these formed a small minority of the measurements.
Gaedke (1992), unpublished excel data sheets sent by author 4 Mar 2022, including slightly upgraded mass conversions for NBSSS	Freshwater	Lake Constance	near-weekly sampling from 1987 to 1996	1990-09-25	0-20 m ("roughly the mixed layer during the growing season and the euphotic zone")	47.6189	9.39353	11.8498	2.955	0.470557	-1.01563	2.76214e-15	9.49063e-05	10.536	from 377 determinations in file sent by Ursula Gaedke	For Chl a and temperature, the same time-averaging method as for NBSS slope and elevation. Converted measuremenst based on air tempreraure were also used, although these formed a small minority of the measurements.
Gaedke (1992), unpublished excel data sheets sent by author 4 Mar 2022, including slightly upgraded mass conversions for NBSSS	Freshwater	Lake Constance	near-weekly sampling from 1987 to 1996	1990-10-02	0-20 m ("roughly the mixed layer during the growing season and the euphotic zone")	47.6189	9.39353	13.6329	5.405	0.732796	-1.04604	2.76214e-15	9.49063e-05	10.536	from 377 determinations in file sent by Ursula Gaedke	For Chl a and temperature, the same time-averaging method as for NBSS slope and elevation. Converted measuremenst based on air tempreraure were also used, although these formed a small minority of the measurements.
Gaedke (1992), unpublished excel data sheets sent by author 4 Mar 2022, including slightly upgraded mass conversions for NBSSS	Freshwater	Lake Constance	near-weekly sampling from 1987 to 1996	1990-10-09	0-20 m ("roughly the mixed layer during the growing season and the euphotic zone")	47.6189	9.39353	8.8464	4.741	0.67587	-1.03414	2.76214e-15	9.49063e-05	10.536	from 377 determinations in file sent by Ursula Gaedke	For Chl a and temperature, the same time-averaging method as for NBSS slope and elevation. Converted measuremenst based on air tempreraure were also used, although these formed a small minority of the measurements.
Gaedke (1992), unpublished excel data sheets sent by author 4 Mar 2022, including slightly upgraded mass conversions for NBSSS	Freshwater	Lake Constance	near-weekly sampling from 1987 to 1996	1990-10-16	0-20 m ("roughly the mixed layer during the growing season and the euphotic zone")	47.6189	9.39353	12.258	6.502	0.813047	-0.972379	2.76214e-15	9.49063e-05	10.536	from 377 determinations in file sent by Ursula Gaedke	For Chl a and temperature, the same time-averaging method as for NBSS slope and elevation. Converted measuremenst based on air tempreraure were also used, although these formed a small minority of the measurements.
Gaedke (1992), unpublished excel data sheets sent by author 4 Mar 2022, including slightly upgraded mass conversions for NBSSS	Freshwater	Lake Constance	near-weekly sampling from 1987 to 1996	1990-10-23	0-20 m ("roughly the mixed layer during the growing season and the euphotic zone")	47.6189	9.39353	6.86078	4.425	0.645913	-0.997057	2.76214e-15	9.49063e-05	10.536	from 377 determinations in file sent by Ursula Gaedke	For Chl a and temperature, the same time-averaging method as for NBSS slope and elevation. Converted measuremenst based on air tempreraure were also used, although these formed a small minority of the measurements.
Gaedke (1992), unpublished excel data sheets sent by author 4 Mar 2022, including slightly upgraded mass conversions for NBSSS	Freshwater	Lake Constance	near-weekly sampling from 1987 to 1996	1990-11-06	0-20 m ("roughly the mixed layer during the growing season and the euphotic zone")	47.6189	9.39353	6.39395	1.251	0.0972573	-0.9765	2.76214e-15	9.49063e-05	10.536	from 377 determinations in file sent by Ursula Gaedke	For Chl a and temperature, the same time-averaging method as for NBSS slope and elevation. Converted measuremenst based on air tempreraure were also used, although these formed a small minority of the measurements.
Gaedke (1992), unpublished excel data sheets sent by author 4 Mar 2022, including slightly upgraded mass conversions for NBSSS	Freshwater	Lake Constance	near-weekly sampling from 1987 to 1996	1990-11-20	0-20 m ("roughly the mixed layer during the growing season and the euphotic zone")	47.6189	9.39353	9.55438	0.952	-0.0213631	-1.00219	2.76214e-15	9.49063e-05	10.536	from 377 determinations in file sent by Ursula Gaedke	For Chl a and temperature, the same time-averaging method as for NBSS slope and elevation. Converted measuremenst based on air tempreraure were also used, although these formed a small minority of the measurements.
Gaedke (1992), unpublished excel data sheets sent by author 4 Mar 2022, including slightly upgraded mass conversions for NBSSS	Freshwater	Lake Constance	near-weekly sampling from 1987 to 1996	1990-12-04	0-20 m ("roughly the mixed layer during the growing season and the euphotic zone")	47.6189	9.39353	5.64093	1.153	0.0618293	-1.00744	2.76214e-15	9.49063e-05	10.536	from 377 determinations in file sent by Ursula Gaedke	For Chl a and temperature, the same time-averaging method as for NBSS slope and elevation. Converted measuremenst based on air tempreraure were also used, although these formed a small minority of the measurements.
Gaedke (1992), unpublished excel data sheets sent by author 4 Mar 2022, including slightly upgraded mass conversions for NBSSS	Freshwater	Lake Constance	near-weekly sampling from 1987 to 1996	1990-12-18	0-20 m ("roughly the mixed layer during the growing season and the euphotic zone")	47.6189	9.39353	4.14489	0.883	-0.0540393	-1.05474	2.76214e-15	9.49063e-05	10.536	from 377 determinations in file sent by Ursula Gaedke	For Chl a and temperature, the same time-averaging method as for NBSS slope and elevation. Converted measuremenst based on air tempreraure were also used, although these formed a small minority of the measurements.
Gaedke (1992), unpublished excel data sheets sent by author 4 Mar 2022, including slightly upgraded mass conversions for NBSSS	Freshwater	Lake Constance	near-weekly sampling from 1987 to 1996	1991-01-08	0-20 m ("roughly the mixed layer during the growing season and the euphotic zone")	47.6189	9.39353	7.75849	0.88	-0.0555173	-1.08331	2.76214e-15	9.49063e-05	10.536	from 377 determinations in file sent by Ursula Gaedke	For Chl a and temperature, the same time-averaging method as for NBSS slope and elevation. Converted measuremenst based on air tempreraure were also used, although these formed a small minority of the measurements.
Gaedke (1992), unpublished excel data sheets sent by author 4 Mar 2022, including slightly upgraded mass conversions for NBSSS	Freshwater	Lake Constance	near-weekly sampling from 1987 to 1996	1991-01-22	0-20 m ("roughly the mixed layer during the growing season and the euphotic zone")	47.6189	9.39353	5.51352	1.019	0.00817418	-1.0707	2.76214e-15	9.49063e-05	10.536	from 377 determinations in file sent by Ursula Gaedke	For Chl a and temperature, the same time-averaging method as for NBSS slope and elevation. Converted measuremenst based on air tempreraure were also used, although these formed a small minority of the measurements.
Gaedke (1992), unpublished excel data sheets sent by author 4 Mar 2022, including slightly upgraded mass conversions for NBSSS	Freshwater	Lake Constance	near-weekly sampling from 1987 to 1996	1991-02-05	0-20 m ("roughly the mixed layer during the growing season and the euphotic zone")	47.6189	9.39353	2.56785	0.721	-0.142065	-1.05292	2.76214e-15	9.49063e-05	10.536	from 377 determinations in file sent by Ursula Gaedke	For Chl a and temperature, the same time-averaging method as for NBSS slope and elevation. Converted measuremenst based on air tempreraure were also used, although these formed a small minority of the measurements.
Gaedke (1992), unpublished excel data sheets sent by author 4 Mar 2022, including slightly upgraded mass conversions for NBSSS	Freshwater	Lake Constance	near-weekly sampling from 1987 to 1996	1991-02-19	0-20 m ("roughly the mixed layer during the growing season and the euphotic zone")	47.6189	9.39353	4.4058	0.708	-0.149967	-1.02239	2.76214e-15	9.49063e-05	10.536	from 377 determinations in file sent by Ursula Gaedke	For Chl a and temperature, the same time-averaging method as for NBSS slope and elevation. Converted measuremenst based on air tempreraure were also used, although these formed a small minority of the measurements.
Gaedke (1992), unpublished excel data sheets sent by author 4 Mar 2022, including slightly upgraded mass conversions for NBSSS	Freshwater	Lake Constance	near-weekly sampling from 1987 to 1996	1991-03-05	0-20 m ("roughly the mixed layer during the growing season and the euphotic zone")	47.6189	9.39353	4.59125	1.494	0.174351	-1.07511	2.76214e-15	9.49063e-05	10.536	from 377 determinations in file sent by Ursula Gaedke	For Chl a and temperature, the same time-averaging method as for NBSS slope and elevation. Converted measuremenst based on air tempreraure were also used, although these formed a small minority of the measurements.
Gaedke (1992), unpublished excel data sheets sent by author 4 Mar 2022, including slightly upgraded mass conversions for NBSSS	Freshwater	Lake Constance	near-weekly sampling from 1987 to 1996	1991-03-19	0-20 m ("roughly the mixed layer during the growing season and the euphotic zone")	47.6189	9.39353	5.1142	9.423	0.974189	-1.07301	2.76214e-15	9.49063e-05	10.536	from 377 determinations in file sent by Ursula Gaedke	For Chl a and temperature, the same time-averaging method as for NBSS slope and elevation. Converted measuremenst based on air tempreraure were also used, although these formed a small minority of the measurements.
Gaedke (1992), unpublished excel data sheets sent by author 4 Mar 2022, including slightly upgraded mass conversions for NBSSS	Freshwater	Lake Constance	near-weekly sampling from 1987 to 1996	1991-03-25	0-20 m ("roughly the mixed layer during the growing season and the euphotic zone")	47.6189	9.39353	5.44511	9.545	0.979776	-1.07293	2.76214e-15	9.49063e-05	10.536	from 377 determinations in file sent by Ursula Gaedke	For Chl a and temperature, the same time-averaging method as for NBSS slope and elevation. Converted measuremenst based on air tempreraure were also used, although these formed a small minority of the measurements.
Gaedke (1992), unpublished excel data sheets sent by author 4 Mar 2022, including slightly upgraded mass conversions for NBSSS	Freshwater	Lake Constance	near-weekly sampling from 1987 to 1996	1991-04-03	0-20 m ("roughly the mixed layer during the growing season and the euphotic zone")	47.6189	9.39353	5.50045	1.74	0.240549	-1.06809	2.76214e-15	9.49063e-05	10.536	from 377 determinations in file sent by Ursula Gaedke	For Chl a and temperature, the same time-averaging method as for NBSS slope and elevation. Converted measuremenst based on air tempreraure were also used, although these formed a small minority of the measurements.
Gaedke (1992), unpublished excel data sheets sent by author 4 Mar 2022, including slightly upgraded mass conversions for NBSSS	Freshwater	Lake Constance	near-weekly sampling from 1987 to 1996	1991-04-09	0-20 m ("roughly the mixed layer during the growing season and the euphotic zone")	47.6189	9.39353	6.0492	5.493	0.73981	-1.1549	2.76214e-15	9.49063e-05	10.536	from 377 determinations in file sent by Ursula Gaedke	For Chl a and temperature, the same time-averaging method as for NBSS slope and elevation. Converted measuremenst based on air tempreraure were also used, although these formed a small minority of the measurements.
Gaedke (1992), unpublished excel data sheets sent by author 4 Mar 2022, including slightly upgraded mass conversions for NBSSS	Freshwater	Lake Constance	near-weekly sampling from 1987 to 1996	1991-04-16	0-20 m ("roughly the mixed layer during the growing season and the euphotic zone")	47.6189	9.39353	8.21955	24.312	1.38582	-1.11939	2.76214e-15	9.49063e-05	10.536	from 377 determinations in file sent by Ursula Gaedke	For Chl a and temperature, the same time-averaging method as for NBSS slope and elevation. Converted measuremenst based on air tempreraure were also used, although these formed a small minority of the measurements.
Gaedke (1992), unpublished excel data sheets sent by author 4 Mar 2022, including slightly upgraded mass conversions for NBSSS	Freshwater	Lake Constance	near-weekly sampling from 1987 to 1996	1991-04-23	0-20 m ("roughly the mixed layer during the growing season and the euphotic zone")	47.6189	9.39353	6.50648	7.437	0.871398	-1.10774	2.76214e-15	9.49063e-05	10.536	from 377 determinations in file sent by Ursula Gaedke	For Chl a and temperature, the same time-averaging method as for NBSS slope and elevation. Converted measuremenst based on air tempreraure were also used, although these formed a small minority of the measurements.
Gaedke (1992), unpublished excel data sheets sent by author 4 Mar 2022, including slightly upgraded mass conversions for NBSSS	Freshwater	Lake Constance	near-weekly sampling from 1987 to 1996	1991-04-30	0-20 m ("roughly the mixed layer during the growing season and the euphotic zone")	47.6189	9.39353	7.11432	7.325	0.864808	-1.03809	2.76214e-15	9.49063e-05	10.536	from 377 determinations in file sent by Ursula Gaedke	For Chl a and temperature, the same time-averaging method as for NBSS slope and elevation. Converted measuremenst based on air tempreraure were also used, although these formed a small minority of the measurements.
Gaedke (1992), unpublished excel data sheets sent by author 4 Mar 2022, including slightly upgraded mass conversions for NBSSS	Freshwater	Lake Constance	near-weekly sampling from 1987 to 1996	1991-05-07	0-20 m ("roughly the mixed layer during the growing season and the euphotic zone")	47.6189	9.39353	6.97295	8.604	0.9347	-1.05434	2.76214e-15	9.49063e-05	10.536	from 377 determinations in file sent by Ursula Gaedke	For Chl a and temperature, the same time-averaging method as for NBSS slope and elevation. Converted measuremenst based on air tempreraure were also used, although these formed a small minority of the measurements.
Gaedke (1992), unpublished excel data sheets sent by author 4 Mar 2022, including slightly upgraded mass conversions for NBSSS	Freshwater	Lake Constance	near-weekly sampling from 1987 to 1996	1991-05-14	0-20 m ("roughly the mixed layer during the growing season and the euphotic zone")	47.6189	9.39353	7.05307	3.088	0.489677	-1.10053	2.76214e-15	9.49063e-05	10.536	from 377 determinations in file sent by Ursula Gaedke	For Chl a and temperature, the same time-averaging method as for NBSS slope and elevation. Converted measuremenst based on air tempreraure were also used, although these formed a small minority of the measurements.
Gaedke (1992), unpublished excel data sheets sent by author 4 Mar 2022, including slightly upgraded mass conversions for NBSSS	Freshwater	Lake Constance	near-weekly sampling from 1987 to 1996	1991-05-22	0-20 m ("roughly the mixed layer during the growing season and the euphotic zone")	47.6189	9.39353	9.4542	7.819	0.893151	-1.10084	2.76214e-15	9.49063e-05	10.536	from 377 determinations in file sent by Ursula Gaedke	For Chl a and temperature, the same time-averaging method as for NBSS slope and elevation. Converted measuremenst based on air tempreraure were also used, although these formed a small minority of the measurements.
Gaedke (1992), unpublished excel data sheets sent by author 4 Mar 2022, including slightly upgraded mass conversions for NBSSS	Freshwater	Lake Constance	near-weekly sampling from 1987 to 1996	1991-05-28	0-20 m ("roughly the mixed layer during the growing season and the euphotic zone")	47.6189	9.39353	10.2236	3.305	0.519171	-1.01789	2.76214e-15	9.49063e-05	10.536	from 377 determinations in file sent by Ursula Gaedke	For Chl a and temperature, the same time-averaging method as for NBSS slope and elevation. Converted measuremenst based on air tempreraure were also used, although these formed a small minority of the measurements.
Gaedke (1992), unpublished excel data sheets sent by author 4 Mar 2022, including slightly upgraded mass conversions for NBSSS	Freshwater	Lake Constance	near-weekly sampling from 1987 to 1996	1991-06-04	0-20 m ("roughly the mixed layer during the growing season and the euphotic zone")	47.6189	9.39353	9.25648	1.609	0.206556	-0.938429	2.76214e-15	9.49063e-05	10.536	from 377 determinations in file sent by Ursula Gaedke	For Chl a and temperature, the same time-averaging method as for NBSS slope and elevation. Converted measuremenst based on air tempreraure were also used, although these formed a small minority of the measurements.
Gaedke (1992), unpublished excel data sheets sent by author 4 Mar 2022, including slightly upgraded mass conversions for NBSSS	Freshwater	Lake Constance	near-weekly sampling from 1987 to 1996	1991-06-11	0-20 m ("roughly the mixed layer during the growing season and the euphotic zone")	47.6189	9.39353	11.0424	1.454	0.162564	-0.953329	2.76214e-15	9.49063e-05	10.536	from 377 determinations in file sent by Ursula Gaedke	For Chl a and temperature, the same time-averaging method as for NBSS slope and elevation. Converted measuremenst based on air tempreraure were also used, although these formed a small minority of the measurements.
Gaedke (1992), unpublished excel data sheets sent by author 4 Mar 2022, including slightly upgraded mass conversions for NBSSS	Freshwater	Lake Constance	near-weekly sampling from 1987 to 1996	1991-06-18	0-20 m ("roughly the mixed layer during the growing season and the euphotic zone")	47.6189	9.39353	11.2297	3.31	0.519828	-0.919529	2.76214e-15	9.49063e-05	10.536	from 377 determinations in file sent by Ursula Gaedke	For Chl a and temperature, the same time-averaging method as for NBSS slope and elevation. Converted measuremenst based on air tempreraure were also used, although these formed a small minority of the measurements.
Gaedke (1992), unpublished excel data sheets sent by author 4 Mar 2022, including slightly upgraded mass conversions for NBSSS	Freshwater	Lake Constance	near-weekly sampling from 1987 to 1996	1991-06-25	0-20 m ("roughly the mixed layer during the growing season and the euphotic zone")	47.6189	9.39353	10.279	2.909	0.463744	-0.932459	2.76214e-15	9.49063e-05	10.536	from 377 determinations in file sent by Ursula Gaedke	For Chl a and temperature, the same time-averaging method as for NBSS slope and elevation. Converted measuremenst based on air tempreraure were also used, although these formed a small minority of the measurements.
Gaedke (1992), unpublished excel data sheets sent by author 4 Mar 2022, including slightly upgraded mass conversions for NBSSS	Freshwater	Lake Constance	near-weekly sampling from 1987 to 1996	1991-07-02	0-20 m ("roughly the mixed layer during the growing season and the euphotic zone")	47.6189	9.39353	12.4616	1.976	0.295787	-0.912596	2.76214e-15	9.49063e-05	10.536	from 377 determinations in file sent by Ursula Gaedke	For Chl a and temperature, the same time-averaging method as for NBSS slope and elevation. Converted measuremenst based on air tempreraure were also used, although these formed a small minority of the measurements.
Gaedke (1992), unpublished excel data sheets sent by author 4 Mar 2022, including slightly upgraded mass conversions for NBSSS	Freshwater	Lake Constance	near-weekly sampling from 1987 to 1996	1991-07-09	0-20 m ("roughly the mixed layer during the growing season and the euphotic zone")	47.6189	9.39353	13.2215	1.489	0.172895	-0.961187	2.76214e-15	9.49063e-05	10.536	from 377 determinations in file sent by Ursula Gaedke	For Chl a and temperature, the same time-averaging method as for NBSS slope and elevation. Converted measuremenst based on air tempreraure were also used, although these formed a small minority of the measurements.
Gaedke (1992), unpublished excel data sheets sent by author 4 Mar 2022, including slightly upgraded mass conversions for NBSSS	Freshwater	Lake Constance	near-weekly sampling from 1987 to 1996	1991-07-16	0-20 m ("roughly the mixed layer during the growing season and the euphotic zone")	47.6189	9.39353	12.8726	1.8	0.255273	-0.94015	2.76214e-15	9.49063e-05	10.536	from 377 determinations in file sent by Ursula Gaedke	For Chl a and temperature, the same time-averaging method as for NBSS slope and elevation. Converted measuremenst based on air tempreraure were also used, although these formed a small minority of the measurements.
Gaedke (1992), unpublished excel data sheets sent by author 4 Mar 2022, including slightly upgraded mass conversions for NBSSS	Freshwater	Lake Constance	near-weekly sampling from 1987 to 1996	1991-07-23	0-20 m ("roughly the mixed layer during the growing season and the euphotic zone")	47.6189	9.39353	15.3562	8.736	0.941313	-0.947434	2.76214e-15	9.49063e-05	10.536	from 377 determinations in file sent by Ursula Gaedke	For Chl a and temperature, the same time-averaging method as for NBSS slope and elevation. Converted measuremenst based on air tempreraure were also used, although these formed a small minority of the measurements.
Gaedke (1992), unpublished excel data sheets sent by author 4 Mar 2022, including slightly upgraded mass conversions for NBSSS	Freshwater	Lake Constance	near-weekly sampling from 1987 to 1996	1991-07-30	0-20 m ("roughly the mixed layer during the growing season and the euphotic zone")	47.6189	9.39353	14.76	8.764	0.942702	-1.04576	2.76214e-15	9.49063e-05	10.536	from 377 determinations in file sent by Ursula Gaedke	For Chl a and temperature, the same time-averaging method as for NBSS slope and elevation. Converted measuremenst based on air tempreraure were also used, although these formed a small minority of the measurements.
Gaedke (1992), unpublished excel data sheets sent by author 4 Mar 2022, including slightly upgraded mass conversions for NBSSS	Freshwater	Lake Constance	near-weekly sampling from 1987 to 1996	1991-08-06	0-20 m ("roughly the mixed layer during the growing season and the euphotic zone")	47.6189	9.39353	16.931	7.2	0.857332	-0.959691	2.76214e-15	9.49063e-05	10.536	from 377 determinations in file sent by Ursula Gaedke	For Chl a and temperature, the same time-averaging method as for NBSS slope and elevation. Converted measuremenst based on air tempreraure were also used, although these formed a small minority of the measurements.
Gaedke (1992), unpublished excel data sheets sent by author 4 Mar 2022, including slightly upgraded mass conversions for NBSSS	Freshwater	Lake Constance	near-weekly sampling from 1987 to 1996	1991-08-13	0-20 m ("roughly the mixed layer during the growing season and the euphotic zone")	47.6189	9.39353	16.8793	5.742	0.759063	-1.01165	2.76214e-15	9.49063e-05	10.536	from 377 determinations in file sent by Ursula Gaedke	For Chl a and temperature, the same time-averaging method as for NBSS slope and elevation. Converted measuremenst based on air tempreraure were also used, although these formed a small minority of the measurements.
Gaedke (1992), unpublished excel data sheets sent by author 4 Mar 2022, including slightly upgraded mass conversions for NBSSS	Freshwater	Lake Constance	near-weekly sampling from 1987 to 1996	1991-08-20	0-20 m ("roughly the mixed layer during the growing season and the euphotic zone")	47.6189	9.39353	15.8243	4.408	0.644242	-1.00386	2.76214e-15	9.49063e-05	10.536	from 377 determinations in file sent by Ursula Gaedke	For Chl a and temperature, the same time-averaging method as for NBSS slope and elevation. Converted measuremenst based on air tempreraure were also used, although these formed a small minority of the measurements.
Gaedke (1992), unpublished excel data sheets sent by author 4 Mar 2022, including slightly upgraded mass conversions for NBSSS	Freshwater	Lake Constance	near-weekly sampling from 1987 to 1996	1991-08-27	0-20 m ("roughly the mixed layer during the growing season and the euphotic zone")	47.6189	9.39353	16.3841	3.558	0.551206	-0.964615	2.76214e-15	9.49063e-05	10.536	from 377 determinations in file sent by Ursula Gaedke	For Chl a and temperature, the same time-averaging method as for NBSS slope and elevation. Converted measuremenst based on air tempreraure were also used, although these formed a small minority of the measurements.
Gaedke (1992), unpublished excel data sheets sent by author 4 Mar 2022, including slightly upgraded mass conversions for NBSSS	Freshwater	Lake Constance	near-weekly sampling from 1987 to 1996	1991-09-03	0-20 m ("roughly the mixed layer during the growing season and the euphotic zone")	47.6189	9.39353	16.8859	2.786	0.444981	-0.969539	2.76214e-15	9.49063e-05	10.536	from 377 determinations in file sent by Ursula Gaedke	For Chl a and temperature, the same time-averaging method as for NBSS slope and elevation. Converted measuremenst based on air tempreraure were also used, although these formed a small minority of the measurements.
Gaedke (1992), unpublished excel data sheets sent by author 4 Mar 2022, including slightly upgraded mass conversions for NBSSS	Freshwater	Lake Constance	near-weekly sampling from 1987 to 1996	1991-09-10	0-20 m ("roughly the mixed layer during the growing season and the euphotic zone")	47.6189	9.39353	16.1992	3.62	0.558709	-1.06872	2.76214e-15	9.49063e-05	10.536	from 377 determinations in file sent by Ursula Gaedke	For Chl a and temperature, the same time-averaging method as for NBSS slope and elevation. Converted measuremenst based on air tempreraure were also used, although these formed a small minority of the measurements.
Gaedke (1992), unpublished excel data sheets sent by author 4 Mar 2022, including slightly upgraded mass conversions for NBSSS	Freshwater	Lake Constance	near-weekly sampling from 1987 to 1996	1991-09-17	0-20 m ("roughly the mixed layer during the growing season and the euphotic zone")	47.6189	9.39353	15.3494	2.993	0.476107	-1.02408	2.76214e-15	9.49063e-05	10.536	from 377 determinations in file sent by Ursula Gaedke	For Chl a and temperature, the same time-averaging method as for NBSS slope and elevation. Converted measuremenst based on air tempreraure were also used, although these formed a small minority of the measurements.
Gaedke (1992), unpublished excel data sheets sent by author 4 Mar 2022, including slightly upgraded mass conversions for NBSSS	Freshwater	Lake Constance	near-weekly sampling from 1987 to 1996	1991-09-24	0-20 m ("roughly the mixed layer during the growing season and the euphotic zone")	47.6189	9.39353	11.2298	2.388	0.378034	-1.03127	2.76214e-15	9.49063e-05	10.536	from 377 determinations in file sent by Ursula Gaedke	For Chl a and temperature, the same time-averaging method as for NBSS slope and elevation. Converted measuremenst based on air tempreraure were also used, although these formed a small minority of the measurements.
Gaedke (1992), unpublished excel data sheets sent by author 4 Mar 2022, including slightly upgraded mass conversions for NBSSS	Freshwater	Lake Constance	near-weekly sampling from 1987 to 1996	1991-10-01	0-20 m ("roughly the mixed layer during the growing season and the euphotic zone")	47.6189	9.39353	12.3435	2.524	0.402089	-1.03092	2.76214e-15	9.49063e-05	10.536	from 377 determinations in file sent by Ursula Gaedke	For Chl a and temperature, the same time-averaging method as for NBSS slope and elevation. Converted measuremenst based on air tempreraure were also used, although these formed a small minority of the measurements.
Gaedke (1992), unpublished excel data sheets sent by author 4 Mar 2022, including slightly upgraded mass conversions for NBSSS	Freshwater	Lake Constance	near-weekly sampling from 1987 to 1996	1991-10-08	0-20 m ("roughly the mixed layer during the growing season and the euphotic zone")	47.6189	9.39353	12.9415	2.919	0.465234	-1.00968	2.76214e-15	9.49063e-05	10.536	from 377 determinations in file sent by Ursula Gaedke	For Chl a and temperature, the same time-averaging method as for NBSS slope and elevation. Converted measuremenst based on air tempreraure were also used, although these formed a small minority of the measurements.
Gaedke (1992), unpublished excel data sheets sent by author 4 Mar 2022, including slightly upgraded mass conversions for NBSSS	Freshwater	Lake Constance	near-weekly sampling from 1987 to 1996	1991-10-15	0-20 m ("roughly the mixed layer during the growing season and the euphotic zone")	47.6189	9.39353	13.3239	2.537	0.40432	-0.980051	2.76214e-15	9.49063e-05	10.536	from 377 determinations in file sent by Ursula Gaedke	For Chl a and temperature, the same time-averaging method as for NBSS slope and elevation. Converted measuremenst based on air tempreraure were also used, although these formed a small minority of the measurements.
Gaedke (1992), unpublished excel data sheets sent by author 4 Mar 2022, including slightly upgraded mass conversions for NBSSS	Freshwater	Lake Constance	near-weekly sampling from 1987 to 1996	1991-10-22	0-20 m ("roughly the mixed layer during the growing season and the euphotic zone")	47.6189	9.39353	10.1585	1.534	0.185825	-0.898735	2.76214e-15	9.49063e-05	10.536	from 377 determinations in file sent by Ursula Gaedke	For Chl a and temperature, the same time-averaging method as for NBSS slope and elevation. Converted measuremenst based on air tempreraure were also used, although these formed a small minority of the measurements.
Gaedke (1992), unpublished excel data sheets sent by author 4 Mar 2022, including slightly upgraded mass conversions for NBSSS	Freshwater	Lake Constance	near-weekly sampling from 1987 to 1996	1992-01-08	0-20 m ("roughly the mixed layer during the growing season and the euphotic zone")	47.6189	9.39353	8.16545	0.447	-0.349692	-1.07561	2.76214e-15	9.49063e-05	10.536	from 377 determinations in file sent by Ursula Gaedke	For Chl a and temperature, the same time-averaging method as for NBSS slope and elevation. Converted measuremenst based on air tempreraure were also used, although these formed a small minority of the measurements.
Gaedke (1992), unpublished excel data sheets sent by author 4 Mar 2022, including slightly upgraded mass conversions for NBSSS	Freshwater	Lake Constance	near-weekly sampling from 1987 to 1996	1992-02-04	0-20 m ("roughly the mixed layer during the growing season and the euphotic zone")	47.6189	9.39353	4.62375	0.618	-0.209012	-1.05109	2.76214e-15	9.49063e-05	10.536	from 377 determinations in file sent by Ursula Gaedke	For Chl a and temperature, the same time-averaging method as for NBSS slope and elevation. Converted measuremenst based on air tempreraure were also used, although these formed a small minority of the measurements.
Gaedke (1992), unpublished excel data sheets sent by author 4 Mar 2022, including slightly upgraded mass conversions for NBSSS	Freshwater	Lake Constance	near-weekly sampling from 1987 to 1996	1992-02-25	0-20 m ("roughly the mixed layer during the growing season and the euphotic zone")	47.6189	9.39353	6.23925	1.007	0.00302947	-1.01483	2.76214e-15	9.49063e-05	10.536	from 377 determinations in file sent by Ursula Gaedke	For Chl a and temperature, the same time-averaging method as for NBSS slope and elevation. Converted measuremenst based on air tempreraure were also used, although these formed a small minority of the measurements.
Gaedke (1992), unpublished excel data sheets sent by author 4 Mar 2022, including slightly upgraded mass conversions for NBSSS	Freshwater	Lake Constance	near-weekly sampling from 1987 to 1996	1992-03-10	0-20 m ("roughly the mixed layer during the growing season and the euphotic zone")	47.6189	9.39353	8.10202	7.967	0.901295	-1.01314	2.76214e-15	9.49063e-05	10.536	from 377 determinations in file sent by Ursula Gaedke	For Chl a and temperature, the same time-averaging method as for NBSS slope and elevation. Converted measuremenst based on air tempreraure were also used, although these formed a small minority of the measurements.
Gaedke (1992), unpublished excel data sheets sent by author 4 Mar 2022, including slightly upgraded mass conversions for NBSSS	Freshwater	Lake Constance	near-weekly sampling from 1987 to 1996	1992-03-17	0-20 m ("roughly the mixed layer during the growing season and the euphotic zone")	47.6189	9.39353	6.93313	1.083	0.0346285	-1.08086	2.76214e-15	9.49063e-05	10.536	from 377 determinations in file sent by Ursula Gaedke	For Chl a and temperature, the same time-averaging method as for NBSS slope and elevation. Converted measuremenst based on air tempreraure were also used, although these formed a small minority of the measurements.
Gaedke (1992), unpublished excel data sheets sent by author 4 Mar 2022, including slightly upgraded mass conversions for NBSSS	Freshwater	Lake Constance	near-weekly sampling from 1987 to 1996	1992-03-31	0-20 m ("roughly the mixed layer during the growing season and the euphotic zone")	47.6189	9.39353	9.23952	0.918	-0.0371573	-1.08908	2.76214e-15	9.49063e-05	10.536	from 377 determinations in file sent by Ursula Gaedke	For Chl a and temperature, the same time-averaging method as for NBSS slope and elevation. Converted measuremenst based on air tempreraure were also used, although these formed a small minority of the measurements.
Gaedke (1992), unpublished excel data sheets sent by author 4 Mar 2022, including slightly upgraded mass conversions for NBSSS	Freshwater	Lake Constance	near-weekly sampling from 1987 to 1996	1992-04-07	0-20 m ("roughly the mixed layer during the growing season and the euphotic zone")	47.6189	9.39353	4.96125	2.407	0.381476	-1.06714	2.76214e-15	9.49063e-05	10.536	from 377 determinations in file sent by Ursula Gaedke	For Chl a and temperature, the same time-averaging method as for NBSS slope and elevation. Converted measuremenst based on air tempreraure were also used, although these formed a small minority of the measurements.
Gaedke (1992), unpublished excel data sheets sent by author 4 Mar 2022, including slightly upgraded mass conversions for NBSSS	Freshwater	Lake Constance	near-weekly sampling from 1987 to 1996	1992-04-14	0-20 m ("roughly the mixed layer during the growing season and the euphotic zone")	47.6189	9.39353	5.57375	4.349	0.638389	-1.05829	2.76214e-15	9.49063e-05	10.536	from 377 determinations in file sent by Ursula Gaedke	For Chl a and temperature, the same time-averaging method as for NBSS slope and elevation. Converted measuremenst based on air tempreraure were also used, although these formed a small minority of the measurements.
Gaedke (1992), unpublished excel data sheets sent by author 4 Mar 2022, including slightly upgraded mass conversions for NBSSS	Freshwater	Lake Constance	near-weekly sampling from 1987 to 1996	1992-04-22	0-20 m ("roughly the mixed layer during the growing season and the euphotic zone")	47.6189	9.39353	5.76295	5.271	0.721893	-1.05703	2.76214e-15	9.49063e-05	10.536	from 377 determinations in file sent by Ursula Gaedke	For Chl a and temperature, the same time-averaging method as for NBSS slope and elevation. Converted measuremenst based on air tempreraure were also used, although these formed a small minority of the measurements.
Gaedke (1992), unpublished excel data sheets sent by author 4 Mar 2022, including slightly upgraded mass conversions for NBSSS	Freshwater	Lake Constance	near-weekly sampling from 1987 to 1996	1992-04-29	0-20 m ("roughly the mixed layer during the growing season and the euphotic zone")	47.6189	9.39353	7.29852	9.901	0.995679	-1.12702	2.76214e-15	9.49063e-05	10.536	from 377 determinations in file sent by Ursula Gaedke	For Chl a and temperature, the same time-averaging method as for NBSS slope and elevation. Converted measuremenst based on air tempreraure were also used, although these formed a small minority of the measurements.
Gaedke (1992), unpublished excel data sheets sent by author 4 Mar 2022, including slightly upgraded mass conversions for NBSSS	Freshwater	Lake Constance	near-weekly sampling from 1987 to 1996	1992-05-06	0-20 m ("roughly the mixed layer during the growing season and the euphotic zone")	47.6189	9.39353	7.24943	9.141	0.960994	-1.08242	2.76214e-15	9.49063e-05	10.536	from 377 determinations in file sent by Ursula Gaedke	For Chl a and temperature, the same time-averaging method as for NBSS slope and elevation. Converted measuremenst based on air tempreraure were also used, although these formed a small minority of the measurements.
Gaedke (1992), unpublished excel data sheets sent by author 4 Mar 2022, including slightly upgraded mass conversions for NBSSS	Freshwater	Lake Constance	near-weekly sampling from 1987 to 1996	1992-05-13	0-20 m ("roughly the mixed layer during the growing season and the euphotic zone")	47.6189	9.39353	6.41136	4.974	0.696706	-1.07009	2.76214e-15	9.49063e-05	10.536	from 377 determinations in file sent by Ursula Gaedke	For Chl a and temperature, the same time-averaging method as for NBSS slope and elevation. Converted measuremenst based on air tempreraure were also used, although these formed a small minority of the measurements.
Gaedke (1992), unpublished excel data sheets sent by author 4 Mar 2022, including slightly upgraded mass conversions for NBSSS	Freshwater	Lake Constance	near-weekly sampling from 1987 to 1996	1992-05-20	0-20 m ("roughly the mixed layer during the growing season and the euphotic zone")	47.6189	9.39353	13.4935	11.73	1.0693	-1.00136	2.76214e-15	9.49063e-05	10.536	from 377 determinations in file sent by Ursula Gaedke	For Chl a and temperature, the same time-averaging method as for NBSS slope and elevation. Converted measuremenst based on air tempreraure were also used, although these formed a small minority of the measurements.
Gaedke (1992), unpublished excel data sheets sent by author 4 Mar 2022, including slightly upgraded mass conversions for NBSSS	Freshwater	Lake Constance	near-weekly sampling from 1987 to 1996	1992-05-26	0-20 m ("roughly the mixed layer during the growing season and the euphotic zone")	47.6189	9.39353	12.4714	4.419	0.645324	-0.999892	2.76214e-15	9.49063e-05	10.536	from 377 determinations in file sent by Ursula Gaedke	For Chl a and temperature, the same time-averaging method as for NBSS slope and elevation. Converted measuremenst based on air tempreraure were also used, although these formed a small minority of the measurements.
Gaedke (1992), unpublished excel data sheets sent by author 4 Mar 2022, including slightly upgraded mass conversions for NBSSS	Freshwater	Lake Constance	near-weekly sampling from 1987 to 1996	1992-06-02	0-20 m ("roughly the mixed layer during the growing season and the euphotic zone")	47.6189	9.39353	11.4202	3.204	0.505693	-0.957816	2.76214e-15	9.49063e-05	10.536	from 377 determinations in file sent by Ursula Gaedke	For Chl a and temperature, the same time-averaging method as for NBSS slope and elevation. Converted measuremenst based on air tempreraure were also used, although these formed a small minority of the measurements.
Gaedke (1992), unpublished excel data sheets sent by author 4 Mar 2022, including slightly upgraded mass conversions for NBSSS	Freshwater	Lake Constance	near-weekly sampling from 1987 to 1996	1992-06-10	0-20 m ("roughly the mixed layer during the growing season and the euphotic zone")	47.6189	9.39353	12.7486	1.293	0.111599	-0.920768	2.76214e-15	9.49063e-05	10.536	from 377 determinations in file sent by Ursula Gaedke	For Chl a and temperature, the same time-averaging method as for NBSS slope and elevation. Converted measuremenst based on air tempreraure were also used, although these formed a small minority of the measurements.
Gaedke (1992), unpublished excel data sheets sent by author 4 Mar 2022, including slightly upgraded mass conversions for NBSSS	Freshwater	Lake Constance	near-weekly sampling from 1987 to 1996	1992-06-16	0-20 m ("roughly the mixed layer during the growing season and the euphotic zone")	47.6189	9.39353	14.9002	1.663	0.220892	-0.923339	2.76214e-15	9.49063e-05	10.536	from 377 determinations in file sent by Ursula Gaedke	For Chl a and temperature, the same time-averaging method as for NBSS slope and elevation. Converted measuremenst based on air tempreraure were also used, although these formed a small minority of the measurements.
Gaedke (1992), unpublished excel data sheets sent by author 4 Mar 2022, including slightly upgraded mass conversions for NBSSS	Freshwater	Lake Constance	near-weekly sampling from 1987 to 1996	1992-06-23	0-20 m ("roughly the mixed layer during the growing season and the euphotic zone")	47.6189	9.39353	14.7186	4.133	0.616265	-0.917481	2.76214e-15	9.49063e-05	10.536	from 377 determinations in file sent by Ursula Gaedke	For Chl a and temperature, the same time-averaging method as for NBSS slope and elevation. Converted measuremenst based on air tempreraure were also used, although these formed a small minority of the measurements.
Gaedke (1992), unpublished excel data sheets sent by author 4 Mar 2022, including slightly upgraded mass conversions for NBSSS	Freshwater	Lake Constance	near-weekly sampling from 1987 to 1996	1992-06-30	0-20 m ("roughly the mixed layer during the growing season and the euphotic zone")	47.6189	9.39353	14.4699	1.939	0.287578	-0.913479	2.76214e-15	9.49063e-05	10.536	from 377 determinations in file sent by Ursula Gaedke	For Chl a and temperature, the same time-averaging method as for NBSS slope and elevation. Converted measuremenst based on air tempreraure were also used, although these formed a small minority of the measurements.
Gaedke (1992), unpublished excel data sheets sent by author 4 Mar 2022, including slightly upgraded mass conversions for NBSSS	Freshwater	Lake Constance	near-weekly sampling from 1987 to 1996	1992-07-07	0-20 m ("roughly the mixed layer during the growing season and the euphotic zone")	47.6189	9.39353	15.2188	3.548	0.549984	-0.873805	2.76214e-15	9.49063e-05	10.536	from 377 determinations in file sent by Ursula Gaedke	For Chl a and temperature, the same time-averaging method as for NBSS slope and elevation. Converted measuremenst based on air tempreraure were also used, although these formed a small minority of the measurements.
Gaedke (1992), unpublished excel data sheets sent by author 4 Mar 2022, including slightly upgraded mass conversions for NBSSS	Freshwater	Lake Constance	near-weekly sampling from 1987 to 1996	1992-07-14	0-20 m ("roughly the mixed layer during the growing season and the euphotic zone")	47.6189	9.39353	15.0704	2.899	0.462248	-0.921004	2.76214e-15	9.49063e-05	10.536	from 377 determinations in file sent by Ursula Gaedke	For Chl a and temperature, the same time-averaging method as for NBSS slope and elevation. Converted measuremenst based on air tempreraure were also used, although these formed a small minority of the measurements.
Gaedke (1992), unpublished excel data sheets sent by author 4 Mar 2022, including slightly upgraded mass conversions for NBSSS	Freshwater	Lake Constance	near-weekly sampling from 1987 to 1996	1992-07-21	0-20 m ("roughly the mixed layer during the growing season and the euphotic zone")	47.6189	9.39353	17.3163	3.847	0.585122	-0.983217	2.76214e-15	9.49063e-05	10.536	from 377 determinations in file sent by Ursula Gaedke	For Chl a and temperature, the same time-averaging method as for NBSS slope and elevation. Converted measuremenst based on air tempreraure were also used, although these formed a small minority of the measurements.
Gaedke (1992), unpublished excel data sheets sent by author 4 Mar 2022, including slightly upgraded mass conversions for NBSSS	Freshwater	Lake Constance	near-weekly sampling from 1987 to 1996	1992-07-29	0-20 m ("roughly the mixed layer during the growing season and the euphotic zone")	47.6189	9.39353	12.3367	4.338	0.63729	-0.966711	2.76214e-15	9.49063e-05	10.536	from 377 determinations in file sent by Ursula Gaedke	For Chl a and temperature, the same time-averaging method as for NBSS slope and elevation. Converted measuremenst based on air tempreraure were also used, although these formed a small minority of the measurements.
Gaedke (1992), unpublished excel data sheets sent by author 4 Mar 2022, including slightly upgraded mass conversions for NBSSS	Freshwater	Lake Constance	near-weekly sampling from 1987 to 1996	1992-08-04	0-20 m ("roughly the mixed layer during the growing season and the euphotic zone")	47.6189	9.39353	8.84833	6.122	0.786893	-0.929106	2.76214e-15	9.49063e-05	10.536	from 377 determinations in file sent by Ursula Gaedke	For Chl a and temperature, the same time-averaging method as for NBSS slope and elevation. Converted measuremenst based on air tempreraure were also used, although these formed a small minority of the measurements.
Gaedke (1992), unpublished excel data sheets sent by author 4 Mar 2022, including slightly upgraded mass conversions for NBSSS	Freshwater	Lake Constance	near-weekly sampling from 1987 to 1996	1992-08-11	0-20 m ("roughly the mixed layer during the growing season and the euphotic zone")	47.6189	9.39353	14.8325	5.161	0.712734	-1.01193	2.76214e-15	9.49063e-05	10.536	from 377 determinations in file sent by Ursula Gaedke	For Chl a and temperature, the same time-averaging method as for NBSS slope and elevation. Converted measuremenst based on air tempreraure were also used, although these formed a small minority of the measurements.
Gaedke (1992), unpublished excel data sheets sent by author 4 Mar 2022, including slightly upgraded mass conversions for NBSSS	Freshwater	Lake Constance	near-weekly sampling from 1987 to 1996	1992-08-18	0-20 m ("roughly the mixed layer during the growing season and the euphotic zone")	47.6189	9.39353	16.3003	3.379	0.528788	-0.948189	2.76214e-15	9.49063e-05	10.536	from 377 determinations in file sent by Ursula Gaedke	For Chl a and temperature, the same time-averaging method as for NBSS slope and elevation. Converted measuremenst based on air tempreraure were also used, although these formed a small minority of the measurements.
Gaedke (1992), unpublished excel data sheets sent by author 4 Mar 2022, including slightly upgraded mass conversions for NBSSS	Freshwater	Lake Constance	near-weekly sampling from 1987 to 1996	1992-08-25	0-20 m ("roughly the mixed layer during the growing season and the euphotic zone")	47.6189	9.39353	16.9293	3.07	0.487138	-0.996746	2.76214e-15	9.49063e-05	10.536	from 377 determinations in file sent by Ursula Gaedke	For Chl a and temperature, the same time-averaging method as for NBSS slope and elevation. Converted measuremenst based on air tempreraure were also used, although these formed a small minority of the measurements.
Gaedke (1992), unpublished excel data sheets sent by author 4 Mar 2022, including slightly upgraded mass conversions for NBSSS	Freshwater	Lake Constance	near-weekly sampling from 1987 to 1996	1992-09-01	0-20 m ("roughly the mixed layer during the growing season and the euphotic zone")	47.6189	9.39353	14.7716	2.871	0.458033	-0.924896	2.76214e-15	9.49063e-05	10.536	from 377 determinations in file sent by Ursula Gaedke	For Chl a and temperature, the same time-averaging method as for NBSS slope and elevation. Converted measuremenst based on air tempreraure were also used, although these formed a small minority of the measurements.
Gaedke (1992), unpublished excel data sheets sent by author 4 Mar 2022, including slightly upgraded mass conversions for NBSSS	Freshwater	Lake Constance	near-weekly sampling from 1987 to 1996	1992-09-08	0-20 m ("roughly the mixed layer during the growing season and the euphotic zone")	47.6189	9.39353	14.0195	5.358	0.729003	-0.927697	2.76214e-15	9.49063e-05	10.536	from 377 determinations in file sent by Ursula Gaedke	For Chl a and temperature, the same time-averaging method as for NBSS slope and elevation. Converted measuremenst based on air tempreraure were also used, although these formed a small minority of the measurements.
Gaedke (1992), unpublished excel data sheets sent by author 4 Mar 2022, including slightly upgraded mass conversions for NBSSS	Freshwater	Lake Constance	near-weekly sampling from 1987 to 1996	1992-09-15	0-20 m ("roughly the mixed layer during the growing season and the euphotic zone")	47.6189	9.39353	15.2904	4.662	0.668572	-0.92587	2.76214e-15	9.49063e-05	10.536	from 377 determinations in file sent by Ursula Gaedke	For Chl a and temperature, the same time-averaging method as for NBSS slope and elevation. Converted measuremenst based on air tempreraure were also used, although these formed a small minority of the measurements.
Gaedke (1992), unpublished excel data sheets sent by author 4 Mar 2022, including slightly upgraded mass conversions for NBSSS	Freshwater	Lake Constance	near-weekly sampling from 1987 to 1996	1992-09-22	0-20 m ("roughly the mixed layer during the growing season and the euphotic zone")	47.6189	9.39353	15.8134	4.477	0.650987	-0.93468	2.76214e-15	9.49063e-05	10.536	from 377 determinations in file sent by Ursula Gaedke	For Chl a and temperature, the same time-averaging method as for NBSS slope and elevation. Converted measuremenst based on air tempreraure were also used, although these formed a small minority of the measurements.
Gaedke (1992), unpublished excel data sheets sent by author 4 Mar 2022, including slightly upgraded mass conversions for NBSSS	Freshwater	Lake Constance	near-weekly sampling from 1987 to 1996	1992-09-29	0-20 m ("roughly the mixed layer during the growing season and the euphotic zone")	47.6189	9.39353	16.666	3.461	0.539202	-0.988637	2.76214e-15	9.49063e-05	10.536	from 377 determinations in file sent by Ursula Gaedke	For Chl a and temperature, the same time-averaging method as for NBSS slope and elevation. Converted measuremenst based on air tempreraure were also used, although these formed a small minority of the measurements.
Gaedke (1992), unpublished excel data sheets sent by author 4 Mar 2022, including slightly upgraded mass conversions for NBSSS	Freshwater	Lake Constance	near-weekly sampling from 1987 to 1996	1992-10-07	0-20 m ("roughly the mixed layer during the growing season and the euphotic zone")	47.6189	9.39353	13.9468	2.807	0.448242	-0.97535	2.76214e-15	9.49063e-05	10.536	from 377 determinations in file sent by Ursula Gaedke	For Chl a and temperature, the same time-averaging method as for NBSS slope and elevation. Converted measuremenst based on air tempreraure were also used, although these formed a small minority of the measurements.
Gaedke (1992), unpublished excel data sheets sent by author 4 Mar 2022, including slightly upgraded mass conversions for NBSSS	Freshwater	Lake Constance	near-weekly sampling from 1987 to 1996	1992-10-13	0-20 m ("roughly the mixed layer during the growing season and the euphotic zone")	47.6189	9.39353	14.1169	3.739	0.572755	-0.904841	2.76214e-15	9.49063e-05	10.536	from 377 determinations in file sent by Ursula Gaedke	For Chl a and temperature, the same time-averaging method as for NBSS slope and elevation. Converted measuremenst based on air tempreraure were also used, although these formed a small minority of the measurements.
Gaedke (1992), unpublished excel data sheets sent by author 4 Mar 2022, including slightly upgraded mass conversions for NBSSS	Freshwater	Lake Constance	near-weekly sampling from 1987 to 1996	1992-11-03	0-20 m ("roughly the mixed layer during the growing season and the euphotic zone")	47.6189	9.39353	9.17518	2.39	0.378398	-1.01912	2.76214e-15	9.49063e-05	10.536	from 377 determinations in file sent by Ursula Gaedke	For Chl a and temperature, the same time-averaging method as for NBSS slope and elevation. Converted measuremenst based on air tempreraure were also used, although these formed a small minority of the measurements.
Gaedke (1992), unpublished excel data sheets sent by author 4 Mar 2022, including slightly upgraded mass conversions for NBSSS	Freshwater	Lake Constance	near-weekly sampling from 1987 to 1996	1992-11-17	0-20 m ("roughly the mixed layer during the growing season and the euphotic zone")	47.6189	9.39353	8.14134	2.549	0.40637	-0.998091	2.76214e-15	9.49063e-05	10.536	from 377 determinations in file sent by Ursula Gaedke	For Chl a and temperature, the same time-averaging method as for NBSS slope and elevation. Converted measuremenst based on air tempreraure were also used, although these formed a small minority of the measurements.
Gaedke (1992), unpublished excel data sheets sent by author 4 Mar 2022, including slightly upgraded mass conversions for NBSSS	Freshwater	Lake Constance	near-weekly sampling from 1987 to 1996	1992-12-01	0-20 m ("roughly the mixed layer during the growing season and the euphotic zone")	47.6189	9.39353	7.62437	2.74	0.437751	-0.999941	2.76214e-15	9.49063e-05	10.536	from 377 determinations in file sent by Ursula Gaedke	For Chl a and temperature, the same time-averaging method as for NBSS slope and elevation. Converted measuremenst based on air tempreraure were also used, although these formed a small minority of the measurements.
Gaedke (1992), unpublished excel data sheets sent by author 4 Mar 2022, including slightly upgraded mass conversions for NBSSS	Freshwater	Lake Constance	near-weekly sampling from 1987 to 1996	1992-12-21	0-20 m ("roughly the mixed layer during the growing season and the euphotic zone")	47.6189	9.39353	6.57484	1.131	0.0534626	-0.96972	2.76214e-15	9.49063e-05	10.536	from 377 determinations in file sent by Ursula Gaedke	For Chl a and temperature, the same time-averaging method as for NBSS slope and elevation. Converted measuremenst based on air tempreraure were also used, although these formed a small minority of the measurements.
Gaedke (1992), unpublished excel data sheets sent by author 4 Mar 2022, including slightly upgraded mass conversions for NBSSS	Freshwater	Lake Constance	near-weekly sampling from 1987 to 1996	1993-01-12	0-20 m ("roughly the mixed layer during the growing season and the euphotic zone")	47.6189	9.39353	5.62925	0.854	-0.0685421	-0.940202	2.76214e-15	9.49063e-05	10.536	from 377 determinations in file sent by Ursula Gaedke	For Chl a and temperature, the same time-averaging method as for NBSS slope and elevation. Converted measuremenst based on air tempreraure were also used, although these formed a small minority of the measurements.
Gaedke (1992), unpublished excel data sheets sent by author 4 Mar 2022, including slightly upgraded mass conversions for NBSSS	Freshwater	Lake Constance	near-weekly sampling from 1987 to 1996	1993-01-26	0-20 m ("roughly the mixed layer during the growing season and the euphotic zone")	47.6189	9.39353	5.15479	0.572	-0.242604	-1.05625	2.76214e-15	9.49063e-05	10.536	from 377 determinations in file sent by Ursula Gaedke	For Chl a and temperature, the same time-averaging method as for NBSS slope and elevation. Converted measuremenst based on air tempreraure were also used, although these formed a small minority of the measurements.
Gaedke (1992), unpublished excel data sheets sent by author 4 Mar 2022, including slightly upgraded mass conversions for NBSSS	Freshwater	Lake Constance	near-weekly sampling from 1987 to 1996	1993-02-09	0-20 m ("roughly the mixed layer during the growing season and the euphotic zone")	47.6189	9.39353	5.03542	1.062	0.0261245	-1.02403	2.76214e-15	9.49063e-05	10.536	from 377 determinations in file sent by Ursula Gaedke	For Chl a and temperature, the same time-averaging method as for NBSS slope and elevation. Converted measuremenst based on air tempreraure were also used, although these formed a small minority of the measurements.
Gaedke (1992), unpublished excel data sheets sent by author 4 Mar 2022, including slightly upgraded mass conversions for NBSSS	Freshwater	Lake Constance	near-weekly sampling from 1987 to 1996	1993-03-02	0-20 m ("roughly the mixed layer during the growing season and the euphotic zone")	47.6189	9.39353	6.23879	1.22	0.0863598	-1.04649	2.76214e-15	9.49063e-05	10.536	from 377 determinations in file sent by Ursula Gaedke	For Chl a and temperature, the same time-averaging method as for NBSS slope and elevation. Converted measuremenst based on air tempreraure were also used, although these formed a small minority of the measurements.
Gaedke (1992), unpublished excel data sheets sent by author 4 Mar 2022, including slightly upgraded mass conversions for NBSSS	Freshwater	Lake Constance	near-weekly sampling from 1987 to 1996	1993-03-15	0-20 m ("roughly the mixed layer during the growing season and the euphotic zone")	47.6189	9.39353	8.60161	2.437	0.386856	-1.02697	2.76214e-15	9.49063e-05	10.536	from 377 determinations in file sent by Ursula Gaedke	For Chl a and temperature, the same time-averaging method as for NBSS slope and elevation. Converted measuremenst based on air tempreraure were also used, although these formed a small minority of the measurements.
Gaedke (1992), unpublished excel data sheets sent by author 4 Mar 2022, including slightly upgraded mass conversions for NBSSS	Freshwater	Lake Constance	near-weekly sampling from 1987 to 1996	1993-03-23	0-20 m ("roughly the mixed layer during the growing season and the euphotic zone")	47.6189	9.39353	8.99245	9.463	0.976029	-1.04966	2.76214e-15	9.49063e-05	10.536	from 377 determinations in file sent by Ursula Gaedke	For Chl a and temperature, the same time-averaging method as for NBSS slope and elevation. Converted measuremenst based on air tempreraure were also used, although these formed a small minority of the measurements.
Gaedke (1992), unpublished excel data sheets sent by author 4 Mar 2022, including slightly upgraded mass conversions for NBSSS	Freshwater	Lake Constance	near-weekly sampling from 1987 to 1996	1993-03-30	0-20 m ("roughly the mixed layer during the growing season and the euphotic zone")	47.6189	9.39353	5.4231	7.857	0.895257	-1.0561	2.76214e-15	9.49063e-05	10.536	from 377 determinations in file sent by Ursula Gaedke	For Chl a and temperature, the same time-averaging method as for NBSS slope and elevation. Converted measuremenst based on air tempreraure were also used, although these formed a small minority of the measurements.
Gaedke (1992), unpublished excel data sheets sent by author 4 Mar 2022, including slightly upgraded mass conversions for NBSSS	Freshwater	Lake Constance	near-weekly sampling from 1987 to 1996	1993-04-06	0-20 m ("roughly the mixed layer during the growing season and the euphotic zone")	47.6189	9.39353	5.95129	6.348	0.802637	-1.05444	2.76214e-15	9.49063e-05	10.536	from 377 determinations in file sent by Ursula Gaedke	For Chl a and temperature, the same time-averaging method as for NBSS slope and elevation. Converted measuremenst based on air tempreraure were also used, although these formed a small minority of the measurements.
Gaedke (1992), unpublished excel data sheets sent by author 4 Mar 2022, including slightly upgraded mass conversions for NBSSS	Freshwater	Lake Constance	near-weekly sampling from 1987 to 1996	1993-04-20	0-20 m ("roughly the mixed layer during the growing season and the euphotic zone")	47.6189	9.39353	8.10029	12.815	1.10772	-1.09082	2.76214e-15	9.49063e-05	10.536	from 377 determinations in file sent by Ursula Gaedke	For Chl a and temperature, the same time-averaging method as for NBSS slope and elevation. Converted measuremenst based on air tempreraure were also used, although these formed a small minority of the measurements.
Gaedke (1992), unpublished excel data sheets sent by author 4 Mar 2022, including slightly upgraded mass conversions for NBSSS	Freshwater	Lake Constance	near-weekly sampling from 1987 to 1996	1993-04-27	0-20 m ("roughly the mixed layer during the growing season and the euphotic zone")	47.6189	9.39353	10.9817	18.275	1.26186	-0.967078	2.76214e-15	9.49063e-05	10.536	from 377 determinations in file sent by Ursula Gaedke	For Chl a and temperature, the same time-averaging method as for NBSS slope and elevation. Converted measuremenst based on air tempreraure were also used, although these formed a small minority of the measurements.
Gaedke (1992), unpublished excel data sheets sent by author 4 Mar 2022, including slightly upgraded mass conversions for NBSSS	Freshwater	Lake Constance	near-weekly sampling from 1987 to 1996	1993-05-04	0-20 m ("roughly the mixed layer during the growing season and the euphotic zone")	47.6189	9.39353	11.7677	6.165	0.789933	-0.983138	2.76214e-15	9.49063e-05	10.536	from 377 determinations in file sent by Ursula Gaedke	For Chl a and temperature, the same time-averaging method as for NBSS slope and elevation. Converted measuremenst based on air tempreraure were also used, although these formed a small minority of the measurements.
Gaedke (1992), unpublished excel data sheets sent by author 4 Mar 2022, including slightly upgraded mass conversions for NBSSS	Freshwater	Lake Constance	near-weekly sampling from 1987 to 1996	1993-05-11	0-20 m ("roughly the mixed layer during the growing season and the euphotic zone")	47.6189	9.39353	14.009	4.192	0.622421	-0.937282	2.76214e-15	9.49063e-05	10.536	from 377 determinations in file sent by Ursula Gaedke	For Chl a and temperature, the same time-averaging method as for NBSS slope and elevation. Converted measuremenst based on air tempreraure were also used, although these formed a small minority of the measurements.
Gaedke (1992), unpublished excel data sheets sent by author 4 Mar 2022, including slightly upgraded mass conversions for NBSSS	Freshwater	Lake Constance	near-weekly sampling from 1987 to 1996	1993-05-18	0-20 m ("roughly the mixed layer during the growing season and the euphotic zone")	47.6189	9.39353	16.4913	3.828	0.582972	-0.961624	2.76214e-15	9.49063e-05	10.536	from 377 determinations in file sent by Ursula Gaedke	For Chl a and temperature, the same time-averaging method as for NBSS slope and elevation. Converted measuremenst based on air tempreraure were also used, although these formed a small minority of the measurements.
Gaedke (1992), unpublished excel data sheets sent by author 4 Mar 2022, including slightly upgraded mass conversions for NBSSS	Freshwater	Lake Constance	near-weekly sampling from 1987 to 1996	1993-05-25	0-20 m ("roughly the mixed layer during the growing season and the euphotic zone")	47.6189	9.39353	13.9025	2.682	0.428459	-0.985255	2.76214e-15	9.49063e-05	10.536	from 377 determinations in file sent by Ursula Gaedke	For Chl a and temperature, the same time-averaging method as for NBSS slope and elevation. Converted measuremenst based on air tempreraure were also used, although these formed a small minority of the measurements.
Gaedke (1992), unpublished excel data sheets sent by author 4 Mar 2022, including slightly upgraded mass conversions for NBSSS	Freshwater	Lake Constance	near-weekly sampling from 1987 to 1996	1993-06-02	0-20 m ("roughly the mixed layer during the growing season and the euphotic zone")	47.6189	9.39353	14.8562	1.187	0.0744507	-0.999229	2.76214e-15	9.49063e-05	10.536	from 377 determinations in file sent by Ursula Gaedke	For Chl a and temperature, the same time-averaging method as for NBSS slope and elevation. Converted measuremenst based on air tempreraure were also used, although these formed a small minority of the measurements.
Gaedke (1992), unpublished excel data sheets sent by author 4 Mar 2022, including slightly upgraded mass conversions for NBSSS	Freshwater	Lake Constance	near-weekly sampling from 1987 to 1996	1993-06-08	0-20 m ("roughly the mixed layer during the growing season and the euphotic zone")	47.6189	9.39353	17.5105	1.212	0.0835026	-0.945127	2.76214e-15	9.49063e-05	10.536	from 377 determinations in file sent by Ursula Gaedke	For Chl a and temperature, the same time-averaging method as for NBSS slope and elevation. Converted measuremenst based on air tempreraure were also used, although these formed a small minority of the measurements.
Gaedke (1992), unpublished excel data sheets sent by author 4 Mar 2022, including slightly upgraded mass conversions for NBSSS	Freshwater	Lake Constance	near-weekly sampling from 1987 to 1996	1993-06-15	0-20 m ("roughly the mixed layer during the growing season and the euphotic zone")	47.6189	9.39353	13.9225	2.577	0.411114	-0.962596	2.76214e-15	9.49063e-05	10.536	from 377 determinations in file sent by Ursula Gaedke	For Chl a and temperature, the same time-averaging method as for NBSS slope and elevation. Converted measuremenst based on air tempreraure were also used, although these formed a small minority of the measurements.
Gaedke (1992), unpublished excel data sheets sent by author 4 Mar 2022, including slightly upgraded mass conversions for NBSSS	Freshwater	Lake Constance	near-weekly sampling from 1987 to 1996	1993-06-22	0-20 m ("roughly the mixed layer during the growing season and the euphotic zone")	47.6189	9.39353	17.9378	3.315	0.520484	-1.00624	2.76214e-15	9.49063e-05	10.536	from 377 determinations in file sent by Ursula Gaedke	For Chl a and temperature, the same time-averaging method as for NBSS slope and elevation. Converted measuremenst based on air tempreraure were also used, although these formed a small minority of the measurements.
Gaedke (1992), unpublished excel data sheets sent by author 4 Mar 2022, including slightly upgraded mass conversions for NBSSS	Freshwater	Lake Constance	near-weekly sampling from 1987 to 1996	1993-06-29	0-20 m ("roughly the mixed layer during the growing season and the euphotic zone")	47.6189	9.39353	17.448	4.224	0.625724	-0.976817	2.76214e-15	9.49063e-05	10.536	from 377 determinations in file sent by Ursula Gaedke	For Chl a and temperature, the same time-averaging method as for NBSS slope and elevation. Converted measuremenst based on air tempreraure were also used, although these formed a small minority of the measurements.
Gaedke (1992), unpublished excel data sheets sent by author 4 Mar 2022, including slightly upgraded mass conversions for NBSSS	Freshwater	Lake Constance	near-weekly sampling from 1987 to 1996	1993-07-06	0-20 m ("roughly the mixed layer during the growing season and the euphotic zone")	47.6189	9.39353	16.7479	3.416	0.533518	-0.989227	2.76214e-15	9.49063e-05	10.536	from 377 determinations in file sent by Ursula Gaedke	For Chl a and temperature, the same time-averaging method as for NBSS slope and elevation. Converted measuremenst based on air tempreraure were also used, although these formed a small minority of the measurements.
Gaedke (1992), unpublished excel data sheets sent by author 4 Mar 2022, including slightly upgraded mass conversions for NBSSS	Freshwater	Lake Constance	near-weekly sampling from 1987 to 1996	1993-07-13	0-20 m ("roughly the mixed layer during the growing season and the euphotic zone")	47.6189	9.39353	13.8429	5.115	0.708846	-1.00496	2.76214e-15	9.49063e-05	10.536	from 377 determinations in file sent by Ursula Gaedke	For Chl a and temperature, the same time-averaging method as for NBSS slope and elevation. Converted measuremenst based on air tempreraure were also used, although these formed a small minority of the measurements.
Gaedke (1992), unpublished excel data sheets sent by author 4 Mar 2022, including slightly upgraded mass conversions for NBSSS	Freshwater	Lake Constance	near-weekly sampling from 1987 to 1996	1993-07-20	0-20 m ("roughly the mixed layer during the growing season and the euphotic zone")	47.6189	9.39353	16.6212	6.985	0.844166	-1.03189	2.76214e-15	9.49063e-05	10.536	from 377 determinations in file sent by Ursula Gaedke	For Chl a and temperature, the same time-averaging method as for NBSS slope and elevation. Converted measuremenst based on air tempreraure were also used, although these formed a small minority of the measurements.
Gaedke (1992), unpublished excel data sheets sent by author 4 Mar 2022, including slightly upgraded mass conversions for NBSSS	Freshwater	Lake Constance	near-weekly sampling from 1987 to 1996	1993-07-27	0-20 m ("roughly the mixed layer during the growing season and the euphotic zone")	47.6189	9.39353	14.1908	7.104	0.851503	-1.01624	2.76214e-15	9.49063e-05	10.536	from 377 determinations in file sent by Ursula Gaedke	For Chl a and temperature, the same time-averaging method as for NBSS slope and elevation. Converted measuremenst based on air tempreraure were also used, although these formed a small minority of the measurements.
Gaedke (1992), unpublished excel data sheets sent by author 4 Mar 2022, including slightly upgraded mass conversions for NBSSS	Freshwater	Lake Constance	near-weekly sampling from 1987 to 1996	1993-08-03	0-20 m ("roughly the mixed layer during the growing season and the euphotic zone")	47.6189	9.39353	16.4903			-0.973242	2.76214e-15	9.49063e-05	10.536	from 377 determinations in file sent by Ursula Gaedke	For Chl a and temperature, the same time-averaging method as for NBSS slope and elevation. Converted measuremenst based on air tempreraure were also used, although these formed a small minority of the measurements.
Gaedke (1992), unpublished excel data sheets sent by author 4 Mar 2022, including slightly upgraded mass conversions for NBSSS	Freshwater	Lake Constance	near-weekly sampling from 1987 to 1996	1993-08-10	0-20 m ("roughly the mixed layer during the growing season and the euphotic zone")	47.6189	9.39353	19.2515	5.232	0.718668	-0.980047	2.76214e-15	9.49063e-05	10.536	from 377 determinations in file sent by Ursula Gaedke	For Chl a and temperature, the same time-averaging method as for NBSS slope and elevation. Converted measuremenst based on air tempreraure were also used, although these formed a small minority of the measurements.
Gaedke (1992), unpublished excel data sheets sent by author 4 Mar 2022, including slightly upgraded mass conversions for NBSSS	Freshwater	Lake Constance	near-weekly sampling from 1987 to 1996	1993-08-17	0-20 m ("roughly the mixed layer during the growing season and the euphotic zone")	47.6189	9.39353	17.922	3.944	0.595937	-0.997151	2.76214e-15	9.49063e-05	10.536	from 377 determinations in file sent by Ursula Gaedke	For Chl a and temperature, the same time-averaging method as for NBSS slope and elevation. Converted measuremenst based on air tempreraure were also used, although these formed a small minority of the measurements.
Gaedke (1992), unpublished excel data sheets sent by author 4 Mar 2022, including slightly upgraded mass conversions for NBSSS	Freshwater	Lake Constance	near-weekly sampling from 1987 to 1996	1993-08-24	0-20 m ("roughly the mixed layer during the growing season and the euphotic zone")	47.6189	9.39353	15.4688	2.634	0.420616	-0.977212	2.76214e-15	9.49063e-05	10.536	from 377 determinations in file sent by Ursula Gaedke	For Chl a and temperature, the same time-averaging method as for NBSS slope and elevation. Converted measuremenst based on air tempreraure were also used, although these formed a small minority of the measurements.
Gaedke (1992), unpublished excel data sheets sent by author 4 Mar 2022, including slightly upgraded mass conversions for NBSSS	Freshwater	Lake Constance	near-weekly sampling from 1987 to 1996	1993-08-31	0-20 m ("roughly the mixed layer during the growing season and the euphotic zone")	47.6189	9.39353	15.7978	2.21	0.344392	-0.990904	2.76214e-15	9.49063e-05	10.536	from 377 determinations in file sent by Ursula Gaedke	For Chl a and temperature, the same time-averaging method as for NBSS slope and elevation. Converted measuremenst based on air tempreraure were also used, although these formed a small minority of the measurements.
Gaedke (1992), unpublished excel data sheets sent by author 4 Mar 2022, including slightly upgraded mass conversions for NBSSS	Freshwater	Lake Constance	near-weekly sampling from 1987 to 1996	1993-09-07	0-20 m ("roughly the mixed layer during the growing season and the euphotic zone")	47.6189	9.39353	14.5079	2.556	0.407561	-0.959958	2.76214e-15	9.49063e-05	10.536	from 377 determinations in file sent by Ursula Gaedke	For Chl a and temperature, the same time-averaging method as for NBSS slope and elevation. Converted measuremenst based on air tempreraure were also used, although these formed a small minority of the measurements.
Gaedke (1992), unpublished excel data sheets sent by author 4 Mar 2022, including slightly upgraded mass conversions for NBSSS	Freshwater	Lake Constance	near-weekly sampling from 1987 to 1996	1993-10-05	0-20 m ("roughly the mixed layer during the growing season and the euphotic zone")	47.6189	9.39353	12.863	2.357	0.37236	-0.992419	2.76214e-15	9.49063e-05	10.536	from 377 determinations in file sent by Ursula Gaedke	For Chl a and temperature, the same time-averaging method as for NBSS slope and elevation. Converted measuremenst based on air tempreraure were also used, although these formed a small minority of the measurements.
Gaedke (1992), unpublished excel data sheets sent by author 4 Mar 2022, including slightly upgraded mass conversions for NBSSS	Freshwater	Lake Constance	near-weekly sampling from 1987 to 1996	1993-10-12	0-20 m ("roughly the mixed layer during the growing season and the euphotic zone")	47.6189	9.39353	12.4134	6.786	0.831614	-0.947178	2.76214e-15	9.49063e-05	10.536	from 377 determinations in file sent by Ursula Gaedke	For Chl a and temperature, the same time-averaging method as for NBSS slope and elevation. Converted measuremenst based on air tempreraure were also used, although these formed a small minority of the measurements.
Gaedke (1992), unpublished excel data sheets sent by author 4 Mar 2022, including slightly upgraded mass conversions for NBSSS	Freshwater	Lake Constance	near-weekly sampling from 1987 to 1996	1993-10-26	0-20 m ("roughly the mixed layer during the growing season and the euphotic zone")	47.6189	9.39353	10.6183	3.552	0.550473	-0.984946	2.76214e-15	9.49063e-05	10.536	from 377 determinations in file sent by Ursula Gaedke	For Chl a and temperature, the same time-averaging method as for NBSS slope and elevation. Converted measuremenst based on air tempreraure were also used, although these formed a small minority of the measurements.
Gaedke (1992), unpublished excel data sheets sent by author 4 Mar 2022, including slightly upgraded mass conversions for NBSSS	Freshwater	Lake Constance	near-weekly sampling from 1987 to 1996	1993-11-09	0-20 m ("roughly the mixed layer during the growing season and the euphotic zone")	47.6189	9.39353	9.33366	1.368	0.136086	-0.994544	2.76214e-15	9.49063e-05	10.536	from 377 determinations in file sent by Ursula Gaedke	For Chl a and temperature, the same time-averaging method as for NBSS slope and elevation. Converted measuremenst based on air tempreraure were also used, although these formed a small minority of the measurements.
Gaedke (1992), unpublished excel data sheets sent by author 4 Mar 2022, including slightly upgraded mass conversions for NBSSS	Freshwater	Lake Constance	near-weekly sampling from 1987 to 1996	1993-11-30	0-20 m ("roughly the mixed layer during the growing season and the euphotic zone")	47.6189	9.39353	6.22884	0.866	-0.0624821	-0.975562	2.76214e-15	9.49063e-05	10.536	from 377 determinations in file sent by Ursula Gaedke	For Chl a and temperature, the same time-averaging method as for NBSS slope and elevation. Converted measuremenst based on air tempreraure were also used, although these formed a small minority of the measurements.
Gaedke (1992), unpublished excel data sheets sent by author 4 Mar 2022, including slightly upgraded mass conversions for NBSSS	Freshwater	Lake Constance	near-weekly sampling from 1987 to 1996	1994-01-04	0-20 m ("roughly the mixed layer during the growing season and the euphotic zone")	47.6189	9.39353	4.8075	0.477	-0.321482	-1.13011	2.76214e-15	9.49063e-05	10.536	from 377 determinations in file sent by Ursula Gaedke	For Chl a and temperature, the same time-averaging method as for NBSS slope and elevation. Converted measuremenst based on air tempreraure were also used, although these formed a small minority of the measurements.
Gaedke (1992), unpublished excel data sheets sent by author 4 Mar 2022, including slightly upgraded mass conversions for NBSSS	Freshwater	Lake Constance	near-weekly sampling from 1987 to 1996	1994-01-18	0-20 m ("roughly the mixed layer during the growing season and the euphotic zone")	47.6189	9.39353	4.70152	0.933	-0.0301184	-1.14466	2.76214e-15	9.49063e-05	10.536	from 377 determinations in file sent by Ursula Gaedke	For Chl a and temperature, the same time-averaging method as for NBSS slope and elevation. Converted measuremenst based on air tempreraure were also used, although these formed a small minority of the measurements.
Gaedke (1992), unpublished excel data sheets sent by author 4 Mar 2022, including slightly upgraded mass conversions for NBSSS	Freshwater	Lake Constance	near-weekly sampling from 1987 to 1996	1994-02-01	0-20 m ("roughly the mixed layer during the growing season and the euphotic zone")	47.6189	9.39353	4.61616	0.635	-0.197226	-1.04657	2.76214e-15	9.49063e-05	10.536	from 377 determinations in file sent by Ursula Gaedke	For Chl a and temperature, the same time-averaging method as for NBSS slope and elevation. Converted measuremenst based on air tempreraure were also used, although these formed a small minority of the measurements.
Gaedke (1992), unpublished excel data sheets sent by author 4 Mar 2022, including slightly upgraded mass conversions for NBSSS	Freshwater	Lake Constance	near-weekly sampling from 1987 to 1996	1994-02-22	0-20 m ("roughly the mixed layer during the growing season and the euphotic zone")	47.6189	9.39353	4.4267	0.44	-0.356547	-1.06359	2.76214e-15	9.49063e-05	10.536	from 377 determinations in file sent by Ursula Gaedke	For Chl a and temperature, the same time-averaging method as for NBSS slope and elevation. Converted measuremenst based on air tempreraure were also used, although these formed a small minority of the measurements.
Gaedke (1992), unpublished excel data sheets sent by author 4 Mar 2022, including slightly upgraded mass conversions for NBSSS	Freshwater	Lake Constance	near-weekly sampling from 1987 to 1996	1994-03-08	0-20 m ("roughly the mixed layer during the growing season and the euphotic zone")	47.6189	9.39353	4.82268	1.827	0.261739	-1.09653	2.76214e-15	9.49063e-05	10.536	from 377 determinations in file sent by Ursula Gaedke	For Chl a and temperature, the same time-averaging method as for NBSS slope and elevation. Converted measuremenst based on air tempreraure were also used, although these formed a small minority of the measurements.
Gaedke (1992), unpublished excel data sheets sent by author 4 Mar 2022, including slightly upgraded mass conversions for NBSSS	Freshwater	Lake Constance	near-weekly sampling from 1987 to 1996	1994-03-22	0-20 m ("roughly the mixed layer during the growing season and the euphotic zone")	47.6189	9.39353	4.78196	1.292	0.111263	-1.1678	2.76214e-15	9.49063e-05	10.536	from 377 determinations in file sent by Ursula Gaedke	For Chl a and temperature, the same time-averaging method as for NBSS slope and elevation. Converted measuremenst based on air tempreraure were also used, although these formed a small minority of the measurements.
Gaedke (1992), unpublished excel data sheets sent by author 4 Mar 2022, including slightly upgraded mass conversions for NBSSS	Freshwater	Lake Constance	near-weekly sampling from 1987 to 1996	1994-03-29	0-20 m ("roughly the mixed layer during the growing season and the euphotic zone")	47.6189	9.39353	5.18732	0.818	-0.0872467	-1.16611	2.76214e-15	9.49063e-05	10.536	from 377 determinations in file sent by Ursula Gaedke	For Chl a and temperature, the same time-averaging method as for NBSS slope and elevation. Converted measuremenst based on air tempreraure were also used, although these formed a small minority of the measurements.
Gaedke (1992), unpublished excel data sheets sent by author 4 Mar 2022, including slightly upgraded mass conversions for NBSSS	Freshwater	Lake Constance	near-weekly sampling from 1987 to 1996	1994-04-06	0-20 m ("roughly the mixed layer during the growing season and the euphotic zone")	47.6189	9.39353	5.49964	1.853	0.267875	-1.18325	2.76214e-15	9.49063e-05	10.536	from 377 determinations in file sent by Ursula Gaedke	For Chl a and temperature, the same time-averaging method as for NBSS slope and elevation. Converted measuremenst based on air tempreraure were also used, although these formed a small minority of the measurements.
Gaedke (1992), unpublished excel data sheets sent by author 4 Mar 2022, including slightly upgraded mass conversions for NBSSS	Freshwater	Lake Constance	near-weekly sampling from 1987 to 1996	1994-04-12	0-20 m ("roughly the mixed layer during the growing season and the euphotic zone")	47.6189	9.39353	5.53464	1.799	0.255031	-1.17673	2.76214e-15	9.49063e-05	10.536	from 377 determinations in file sent by Ursula Gaedke	For Chl a and temperature, the same time-averaging method as for NBSS slope and elevation. Converted measuremenst based on air tempreraure were also used, although these formed a small minority of the measurements.
Gaedke (1992), unpublished excel data sheets sent by author 4 Mar 2022, including slightly upgraded mass conversions for NBSSS	Freshwater	Lake Constance	near-weekly sampling from 1987 to 1996	1994-04-26	0-20 m ("roughly the mixed layer during the growing season and the euphotic zone")	47.6189	9.39353	7.72214	12	1.07918	-1.16983	2.76214e-15	9.49063e-05	10.536	from 377 determinations in file sent by Ursula Gaedke	For Chl a and temperature, the same time-averaging method as for NBSS slope and elevation. Converted measuremenst based on air tempreraure were also used, although these formed a small minority of the measurements.
Gaedke (1992), unpublished excel data sheets sent by author 4 Mar 2022, including slightly upgraded mass conversions for NBSSS	Freshwater	Lake Constance	near-weekly sampling from 1987 to 1996	1994-05-03	0-20 m ("roughly the mixed layer during the growing season and the euphotic zone")	47.6189	9.39353	10.8792	8.877	0.948266	-1.15369	2.76214e-15	9.49063e-05	10.536	from 377 determinations in file sent by Ursula Gaedke	For Chl a and temperature, the same time-averaging method as for NBSS slope and elevation. Converted measuremenst based on air tempreraure were also used, although these formed a small minority of the measurements.
Gaedke (1992), unpublished excel data sheets sent by author 4 Mar 2022, including slightly upgraded mass conversions for NBSSS	Freshwater	Lake Constance	near-weekly sampling from 1987 to 1996	1994-05-10	0-20 m ("roughly the mixed layer during the growing season and the euphotic zone")	47.6189	9.39353	10.0819	8.547	0.931814	-1.08226	2.76214e-15	9.49063e-05	10.536	from 377 determinations in file sent by Ursula Gaedke	For Chl a and temperature, the same time-averaging method as for NBSS slope and elevation. Converted measuremenst based on air tempreraure were also used, although these formed a small minority of the measurements.
Gaedke (1992), unpublished excel data sheets sent by author 4 Mar 2022, including slightly upgraded mass conversions for NBSSS	Freshwater	Lake Constance	near-weekly sampling from 1987 to 1996	1994-05-17	0-20 m ("roughly the mixed layer during the growing season and the euphotic zone")	47.6189	9.39353	10.5271	5.952	0.774663	-1.03491	2.76214e-15	9.49063e-05	10.536	from 377 determinations in file sent by Ursula Gaedke	For Chl a and temperature, the same time-averaging method as for NBSS slope and elevation. Converted measuremenst based on air tempreraure were also used, although these formed a small minority of the measurements.
Gaedke (1992), unpublished excel data sheets sent by author 4 Mar 2022, including slightly upgraded mass conversions for NBSSS	Freshwater	Lake Constance	near-weekly sampling from 1987 to 1996	1994-05-26	0-20 m ("roughly the mixed layer during the growing season and the euphotic zone")	47.6189	9.39353	10.4257	3.406	0.532245	-0.95754	2.76214e-15	9.49063e-05	10.536	from 377 determinations in file sent by Ursula Gaedke	For Chl a and temperature, the same time-averaging method as for NBSS slope and elevation. Converted measuremenst based on air tempreraure were also used, although these formed a small minority of the measurements.
Gaedke (1992), unpublished excel data sheets sent by author 4 Mar 2022, including slightly upgraded mass conversions for NBSSS	Freshwater	Lake Constance	near-weekly sampling from 1987 to 1996	1994-05-31	0-20 m ("roughly the mixed layer during the growing season and the euphotic zone")	47.6189	9.39353	12.6129	3.057	0.485295	-0.97274	2.76214e-15	9.49063e-05	10.536	from 377 determinations in file sent by Ursula Gaedke	For Chl a and temperature, the same time-averaging method as for NBSS slope and elevation. Converted measuremenst based on air tempreraure were also used, although these formed a small minority of the measurements.
Gaedke (1992), unpublished excel data sheets sent by author 4 Mar 2022, including slightly upgraded mass conversions for NBSSS	Freshwater	Lake Constance	near-weekly sampling from 1987 to 1996	1994-06-07	0-20 m ("roughly the mixed layer during the growing season and the euphotic zone")	47.6189	9.39353	8.88723	0.557	-0.254145	-0.950626	2.76214e-15	9.49063e-05	10.536	from 377 determinations in file sent by Ursula Gaedke	For Chl a and temperature, the same time-averaging method as for NBSS slope and elevation. Converted measuremenst based on air tempreraure were also used, although these formed a small minority of the measurements.
Gaedke (1992), unpublished excel data sheets sent by author 4 Mar 2022, including slightly upgraded mass conversions for NBSSS	Freshwater	Lake Constance	near-weekly sampling from 1987 to 1996	1994-06-14	0-20 m ("roughly the mixed layer during the growing season and the euphotic zone")	47.6189	9.39353	11.9776	3.258	0.512951	-0.945675	2.76214e-15	9.49063e-05	10.536	from 377 determinations in file sent by Ursula Gaedke	For Chl a and temperature, the same time-averaging method as for NBSS slope and elevation. Converted measuremenst based on air tempreraure were also used, although these formed a small minority of the measurements.
Gaedke (1992), unpublished excel data sheets sent by author 4 Mar 2022, including slightly upgraded mass conversions for NBSSS	Freshwater	Lake Constance	near-weekly sampling from 1987 to 1996	1994-06-21	0-20 m ("roughly the mixed layer during the growing season and the euphotic zone")	47.6189	9.39353	12.3663	6.66	0.823474	-0.983275	2.76214e-15	9.49063e-05	10.536	from 377 determinations in file sent by Ursula Gaedke	For Chl a and temperature, the same time-averaging method as for NBSS slope and elevation. Converted measuremenst based on air tempreraure were also used, although these formed a small minority of the measurements.
Gaedke (1992), unpublished excel data sheets sent by author 4 Mar 2022, including slightly upgraded mass conversions for NBSSS	Freshwater	Lake Constance	near-weekly sampling from 1987 to 1996	1994-06-28	0-20 m ("roughly the mixed layer during the growing season and the euphotic zone")	47.6189	9.39353	13.4952	7.38	0.868056	-0.972112	2.76214e-15	9.49063e-05	10.536	from 377 determinations in file sent by Ursula Gaedke	For Chl a and temperature, the same time-averaging method as for NBSS slope and elevation. Converted measuremenst based on air tempreraure were also used, although these formed a small minority of the measurements.
Gaedke (1992), unpublished excel data sheets sent by author 4 Mar 2022, including slightly upgraded mass conversions for NBSSS	Freshwater	Lake Constance	near-weekly sampling from 1987 to 1996	1994-07-05	0-20 m ("roughly the mixed layer during the growing season and the euphotic zone")	47.6189	9.39353	16.3115	4.248	0.628185	-0.944809	2.76214e-15	9.49063e-05	10.536	from 377 determinations in file sent by Ursula Gaedke	For Chl a and temperature, the same time-averaging method as for NBSS slope and elevation. Converted measuremenst based on air tempreraure were also used, although these formed a small minority of the measurements.
Gaedke (1992), unpublished excel data sheets sent by author 4 Mar 2022, including slightly upgraded mass conversions for NBSSS	Freshwater	Lake Constance	near-weekly sampling from 1987 to 1996	1994-07-12	0-20 m ("roughly the mixed layer during the growing season and the euphotic zone")	47.6189	9.39353	20.3092	4.503	0.653502	-0.94866	2.76214e-15	9.49063e-05	10.536	from 377 determinations in file sent by Ursula Gaedke	For Chl a and temperature, the same time-averaging method as for NBSS slope and elevation. Converted measuremenst based on air tempreraure were also used, although these formed a small minority of the measurements.
Gaedke (1992), unpublished excel data sheets sent by author 4 Mar 2022, including slightly upgraded mass conversions for NBSSS	Freshwater	Lake Constance	near-weekly sampling from 1987 to 1996	1994-07-19	0-20 m ("roughly the mixed layer during the growing season and the euphotic zone")	47.6189	9.39353	21.3855	2.551	0.40671	-0.993778	2.76214e-15	9.49063e-05	10.536	from 377 determinations in file sent by Ursula Gaedke	For Chl a and temperature, the same time-averaging method as for NBSS slope and elevation. Converted measuremenst based on air tempreraure were also used, although these formed a small minority of the measurements.
Gaedke (1992), unpublished excel data sheets sent by author 4 Mar 2022, including slightly upgraded mass conversions for NBSSS	Freshwater	Lake Constance	near-weekly sampling from 1987 to 1996	1994-07-26	0-20 m ("roughly the mixed layer during the growing season and the euphotic zone")	47.6189	9.39353	17.2364	3.241	0.510679	-1.06823	2.76214e-15	9.49063e-05	10.536	from 377 determinations in file sent by Ursula Gaedke	For Chl a and temperature, the same time-averaging method as for NBSS slope and elevation. Converted measuremenst based on air tempreraure were also used, although these formed a small minority of the measurements.
Gaedke (1992), unpublished excel data sheets sent by author 4 Mar 2022, including slightly upgraded mass conversions for NBSSS	Freshwater	Lake Constance	near-weekly sampling from 1987 to 1996	1994-08-02	0-20 m ("roughly the mixed layer during the growing season and the euphotic zone")	47.6189	9.39353	14.6409	4.474	0.650696	-1.05589	2.76214e-15	9.49063e-05	10.536	from 377 determinations in file sent by Ursula Gaedke	For Chl a and temperature, the same time-averaging method as for NBSS slope and elevation. Converted measuremenst based on air tempreraure were also used, although these formed a small minority of the measurements.
Gaedke (1992), unpublished excel data sheets sent by author 4 Mar 2022, including slightly upgraded mass conversions for NBSSS	Freshwater	Lake Constance	near-weekly sampling from 1987 to 1996	1994-08-09	0-20 m ("roughly the mixed layer during the growing season and the euphotic zone")	47.6189	9.39353	15.0605	2.703	0.431846	-1.00718	2.76214e-15	9.49063e-05	10.536	from 377 determinations in file sent by Ursula Gaedke	For Chl a and temperature, the same time-averaging method as for NBSS slope and elevation. Converted measuremenst based on air tempreraure were also used, although these formed a small minority of the measurements.
Gaedke (1992), unpublished excel data sheets sent by author 4 Mar 2022, including slightly upgraded mass conversions for NBSSS	Freshwater	Lake Constance	near-weekly sampling from 1987 to 1996	1994-08-16	0-20 m ("roughly the mixed layer during the growing season and the euphotic zone")	47.6189	9.39353	16.3935	5.907	0.771367	-1.06137	2.76214e-15	9.49063e-05	10.536	from 377 determinations in file sent by Ursula Gaedke	For Chl a and temperature, the same time-averaging method as for NBSS slope and elevation. Converted measuremenst based on air tempreraure were also used, although these formed a small minority of the measurements.
Gaedke (1992), unpublished excel data sheets sent by author 4 Mar 2022, including slightly upgraded mass conversions for NBSSS	Freshwater	Lake Constance	near-weekly sampling from 1987 to 1996	1994-08-23	0-20 m ("roughly the mixed layer during the growing season and the euphotic zone")	47.6189	9.39353	17.1151	5.578	0.746479	-1.0556	2.76214e-15	9.49063e-05	10.536	from 377 determinations in file sent by Ursula Gaedke	For Chl a and temperature, the same time-averaging method as for NBSS slope and elevation. Converted measuremenst based on air tempreraure were also used, although these formed a small minority of the measurements.
Gaedke (1992), unpublished excel data sheets sent by author 4 Mar 2022, including slightly upgraded mass conversions for NBSSS	Freshwater	Lake Constance	near-weekly sampling from 1987 to 1996	1994-08-30	0-20 m ("roughly the mixed layer during the growing season and the euphotic zone")	47.6189	9.39353	17.4368	5.98	0.776701	-1.04854	2.76214e-15	9.49063e-05	10.536	from 377 determinations in file sent by Ursula Gaedke	For Chl a and temperature, the same time-averaging method as for NBSS slope and elevation. Converted measuremenst based on air tempreraure were also used, although these formed a small minority of the measurements.
Gaedke (1992), unpublished excel data sheets sent by author 4 Mar 2022, including slightly upgraded mass conversions for NBSSS	Freshwater	Lake Constance	near-weekly sampling from 1987 to 1996	1994-09-06	0-20 m ("roughly the mixed layer during the growing season and the euphotic zone")	47.6189	9.39353	16.1665	6.941	0.841422	-1.0119	2.76214e-15	9.49063e-05	10.536	from 377 determinations in file sent by Ursula Gaedke	For Chl a and temperature, the same time-averaging method as for NBSS slope and elevation. Converted measuremenst based on air tempreraure were also used, although these formed a small minority of the measurements.
Gaedke (1992), unpublished excel data sheets sent by author 4 Mar 2022, including slightly upgraded mass conversions for NBSSS	Freshwater	Lake Constance	near-weekly sampling from 1987 to 1996	1994-09-13	0-20 m ("roughly the mixed layer during the growing season and the euphotic zone")	47.6189	9.39353	14.5655	7.626	0.882297	-1.07074	2.76214e-15	9.49063e-05	10.536	from 377 determinations in file sent by Ursula Gaedke	For Chl a and temperature, the same time-averaging method as for NBSS slope and elevation. Converted measuremenst based on air tempreraure were also used, although these formed a small minority of the measurements.
Gaedke (1992), unpublished excel data sheets sent by author 4 Mar 2022, including slightly upgraded mass conversions for NBSSS	Freshwater	Lake Constance	near-weekly sampling from 1987 to 1996	1994-09-20	0-20 m ("roughly the mixed layer during the growing season and the euphotic zone")	47.6189	9.39353	13.2896	4.178	0.620968	-1.07983	2.76214e-15	9.49063e-05	10.536	from 377 determinations in file sent by Ursula Gaedke	For Chl a and temperature, the same time-averaging method as for NBSS slope and elevation. Converted measuremenst based on air tempreraure were also used, although these formed a small minority of the measurements.
Gaedke (1992), unpublished excel data sheets sent by author 4 Mar 2022, including slightly upgraded mass conversions for NBSSS	Freshwater	Lake Constance	near-weekly sampling from 1987 to 1996	1994-10-18	0-20 m ("roughly the mixed layer during the growing season and the euphotic zone")	47.6189	9.39353	12.5052	3.408	0.5325	-1.05716	2.76214e-15	9.49063e-05	10.536	from 377 determinations in file sent by Ursula Gaedke	For Chl a and temperature, the same time-averaging method as for NBSS slope and elevation. Converted measuremenst based on air tempreraure were also used, although these formed a small minority of the measurements.
Gaedke (1992), unpublished excel data sheets sent by author 4 Mar 2022, including slightly upgraded mass conversions for NBSSS	Freshwater	Lake Constance	near-weekly sampling from 1987 to 1996	1994-10-25	0-20 m ("roughly the mixed layer during the growing season and the euphotic zone")	47.6189	9.39353	11.9271	2.857	0.45591	-1.07576	2.76214e-15	9.49063e-05	10.536	from 377 determinations in file sent by Ursula Gaedke	For Chl a and temperature, the same time-averaging method as for NBSS slope and elevation. Converted measuremenst based on air tempreraure were also used, although these formed a small minority of the measurements.
Gaedke (1992), unpublished excel data sheets sent by author 4 Mar 2022, including slightly upgraded mass conversions for NBSSS	Freshwater	Lake Constance	near-weekly sampling from 1987 to 1996	1994-11-02	0-20 m ("roughly the mixed layer during the growing season and the euphotic zone")	47.6189	9.39353	11.5273	4.086	0.611298	-1.07666	2.76214e-15	9.49063e-05	10.536	from 377 determinations in file sent by Ursula Gaedke	For Chl a and temperature, the same time-averaging method as for NBSS slope and elevation. Converted measuremenst based on air tempreraure were also used, although these formed a small minority of the measurements.
Gaedke (1992), unpublished excel data sheets sent by author 4 Mar 2022, including slightly upgraded mass conversions for NBSSS	Freshwater	Lake Constance	near-weekly sampling from 1987 to 1996	1994-11-08	0-20 m ("roughly the mixed layer during the growing season and the euphotic zone")	47.6189	9.39353	11.1739	3.82	0.582063	-1.08462	2.76214e-15	9.49063e-05	10.536	from 377 determinations in file sent by Ursula Gaedke	For Chl a and temperature, the same time-averaging method as for NBSS slope and elevation. Converted measuremenst based on air tempreraure were also used, although these formed a small minority of the measurements.
Gaedke (1992), unpublished excel data sheets sent by author 4 Mar 2022, including slightly upgraded mass conversions for NBSSS	Freshwater	Lake Constance	near-weekly sampling from 1987 to 1996	1994-11-22	0-20 m ("roughly the mixed layer during the growing season and the euphotic zone")	47.6189	9.39353	10.2582	2.636	0.420945	-1.13653	2.76214e-15	9.49063e-05	10.536	from 377 determinations in file sent by Ursula Gaedke	For Chl a and temperature, the same time-averaging method as for NBSS slope and elevation. Converted measuremenst based on air tempreraure were also used, although these formed a small minority of the measurements.
Gaedke (1992), unpublished excel data sheets sent by author 4 Mar 2022, including slightly upgraded mass conversions for NBSSS	Freshwater	Lake Constance	near-weekly sampling from 1987 to 1996	1994-12-06	0-20 m ("roughly the mixed layer during the growing season and the euphotic zone")	47.6189	9.39353	9.38045	2.762	0.441224	-1.16016	2.76214e-15	9.49063e-05	10.536	from 377 determinations in file sent by Ursula Gaedke	For Chl a and temperature, the same time-averaging method as for NBSS slope and elevation. Converted measuremenst based on air tempreraure were also used, although these formed a small minority of the measurements.
Gaedke (1992), unpublished excel data sheets sent by author 4 Mar 2022, including slightly upgraded mass conversions for NBSSS	Freshwater	Lake Constance	near-weekly sampling from 1987 to 1996	1994-12-20	0-20 m ("roughly the mixed layer during the growing season and the euphotic zone")	47.6189	9.39353	8.242	3.608	0.557267	-1.15091	2.76214e-15	9.49063e-05	10.536	from 377 determinations in file sent by Ursula Gaedke	For Chl a and temperature, the same time-averaging method as for NBSS slope and elevation. Converted measuremenst based on air tempreraure were also used, although these formed a small minority of the measurements.
Gaedke (1992), unpublished excel data sheets sent by author 4 Mar 2022, including slightly upgraded mass conversions for NBSSS	Freshwater	Lake Constance	near-weekly sampling from 1987 to 1996	1995-01-17	0-20 m ("roughly the mixed layer during the growing season and the euphotic zone")	47.6189	9.39353	5.01991			-1.13444	2.76214e-15	9.49063e-05	10.536	from 377 determinations in file sent by Ursula Gaedke	For Chl a and temperature, the same time-averaging method as for NBSS slope and elevation. Converted measuremenst based on air tempreraure were also used, although these formed a small minority of the measurements.
Gaedke (1992), unpublished excel data sheets sent by author 4 Mar 2022, including slightly upgraded mass conversions for NBSSS	Freshwater	Lake Constance	near-weekly sampling from 1987 to 1996	1995-01-24	0-20 m ("roughly the mixed layer during the growing season and the euphotic zone")	47.6189	9.39353	4.91393	0.842	-0.0746879	-1.13106	2.76214e-15	9.49063e-05	10.536	from 377 determinations in file sent by Ursula Gaedke	For Chl a and temperature, the same time-averaging method as for NBSS slope and elevation. Converted measuremenst based on air tempreraure were also used, although these formed a small minority of the measurements.
Gaedke (1992), unpublished excel data sheets sent by author 4 Mar 2022, including slightly upgraded mass conversions for NBSSS	Freshwater	Lake Constance	near-weekly sampling from 1987 to 1996	1995-02-07	0-20 m ("roughly the mixed layer during the growing season and the euphotic zone")	47.6189	9.39353	4.96223	0.884	-0.0535477	-1.14751	2.76214e-15	9.49063e-05	10.536	from 377 determinations in file sent by Ursula Gaedke	For Chl a and temperature, the same time-averaging method as for NBSS slope and elevation. Converted measuremenst based on air tempreraure were also used, although these formed a small minority of the measurements.
Gaedke (1992), unpublished excel data sheets sent by author 4 Mar 2022, including slightly upgraded mass conversions for NBSSS	Freshwater	Lake Constance	near-weekly sampling from 1987 to 1996	1995-02-21	0-20 m ("roughly the mixed layer during the growing season and the euphotic zone")	47.6189	9.39353	5.03955	1.023	0.00987563	-1.16576	2.76214e-15	9.49063e-05	10.536	from 377 determinations in file sent by Ursula Gaedke	For Chl a and temperature, the same time-averaging method as for NBSS slope and elevation. Converted measuremenst based on air tempreraure were also used, although these formed a small minority of the measurements.
Gaedke (1992), unpublished excel data sheets sent by author 4 Mar 2022, including slightly upgraded mass conversions for NBSSS	Freshwater	Lake Constance	near-weekly sampling from 1987 to 1996	1995-03-07	0-20 m ("roughly the mixed layer during the growing season and the euphotic zone")	47.6189	9.39353	5.01312	2.063	0.314499	-1.10103	2.76214e-15	9.49063e-05	10.536	from 377 determinations in file sent by Ursula Gaedke	For Chl a and temperature, the same time-averaging method as for NBSS slope and elevation. Converted measuremenst based on air tempreraure were also used, although these formed a small minority of the measurements.
Gaedke (1992), unpublished excel data sheets sent by author 4 Mar 2022, including slightly upgraded mass conversions for NBSSS	Freshwater	Lake Constance	near-weekly sampling from 1987 to 1996	1995-03-14	0-20 m ("roughly the mixed layer during the growing season and the euphotic zone")	47.6189	9.39353	5.10479	2.31	0.363612	-1.1133	2.76214e-15	9.49063e-05	10.536	from 377 determinations in file sent by Ursula Gaedke	For Chl a and temperature, the same time-averaging method as for NBSS slope and elevation. Converted measuremenst based on air tempreraure were also used, although these formed a small minority of the measurements.
Gaedke (1992), unpublished excel data sheets sent by author 4 Mar 2022, including slightly upgraded mass conversions for NBSSS	Freshwater	Lake Constance	near-weekly sampling from 1987 to 1996	1995-03-21	0-20 m ("roughly the mixed layer during the growing season and the euphotic zone")	47.6189	9.39353	4.99054	2.015	0.304275	-1.1206	2.76214e-15	9.49063e-05	10.536	from 377 determinations in file sent by Ursula Gaedke	For Chl a and temperature, the same time-averaging method as for NBSS slope and elevation. Converted measuremenst based on air tempreraure were also used, although these formed a small minority of the measurements.
Gaedke (1992), unpublished excel data sheets sent by author 4 Mar 2022, including slightly upgraded mass conversions for NBSSS	Freshwater	Lake Constance	near-weekly sampling from 1987 to 1996	1995-04-04	0-20 m ("roughly the mixed layer during the growing season and the euphotic zone")	47.6189	9.39353	5.57366	3.038	0.482588	-1.18628	2.76214e-15	9.49063e-05	10.536	from 377 determinations in file sent by Ursula Gaedke	For Chl a and temperature, the same time-averaging method as for NBSS slope and elevation. Converted measuremenst based on air tempreraure were also used, although these formed a small minority of the measurements.
Gaedke (1992), unpublished excel data sheets sent by author 4 Mar 2022, including slightly upgraded mass conversions for NBSSS	Freshwater	Lake Constance	near-weekly sampling from 1987 to 1996	1995-04-11	0-20 m ("roughly the mixed layer during the growing season and the euphotic zone")	47.6189	9.39353	5.89696	3.587	0.554731	-1.13844	2.76214e-15	9.49063e-05	10.536	from 377 determinations in file sent by Ursula Gaedke	For Chl a and temperature, the same time-averaging method as for NBSS slope and elevation. Converted measuremenst based on air tempreraure were also used, although these formed a small minority of the measurements.
Gaedke (1992), unpublished excel data sheets sent by author 4 Mar 2022, including slightly upgraded mass conversions for NBSSS	Freshwater	Lake Constance	near-weekly sampling from 1987 to 1996	1995-04-19	0-20 m ("roughly the mixed layer during the growing season and the euphotic zone")	47.6189	9.39353	6.15062	4.72	0.673942	-1.12192	2.76214e-15	9.49063e-05	10.536	from 377 determinations in file sent by Ursula Gaedke	For Chl a and temperature, the same time-averaging method as for NBSS slope and elevation. Converted measuremenst based on air tempreraure were also used, although these formed a small minority of the measurements.
Gaedke (1992), unpublished excel data sheets sent by author 4 Mar 2022, including slightly upgraded mass conversions for NBSSS	Freshwater	Lake Constance	near-weekly sampling from 1987 to 1996	1995-04-26	0-20 m ("roughly the mixed layer during the growing season and the euphotic zone")	47.6189	9.39353	6.96893	7.679	0.885305	-1.2071	2.76214e-15	9.49063e-05	10.536	from 377 determinations in file sent by Ursula Gaedke	For Chl a and temperature, the same time-averaging method as for NBSS slope and elevation. Converted measuremenst based on air tempreraure were also used, although these formed a small minority of the measurements.
Gaedke (1992), unpublished excel data sheets sent by author 4 Mar 2022, including slightly upgraded mass conversions for NBSSS	Freshwater	Lake Constance	near-weekly sampling from 1987 to 1996	1995-05-03	0-20 m ("roughly the mixed layer during the growing season and the euphotic zone")	47.6189	9.39353	8.83188	18.086	1.25734	-1.20135	2.76214e-15	9.49063e-05	10.536	from 377 determinations in file sent by Ursula Gaedke	For Chl a and temperature, the same time-averaging method as for NBSS slope and elevation. Converted measuremenst based on air tempreraure were also used, although these formed a small minority of the measurements.
Gaedke (1992), unpublished excel data sheets sent by author 4 Mar 2022, including slightly upgraded mass conversions for NBSSS	Freshwater	Lake Constance	near-weekly sampling from 1987 to 1996	1995-05-09	0-20 m ("roughly the mixed layer during the growing season and the euphotic zone")	47.6189	9.39353	9.95446	9.685	0.9861	-1.06342	2.76214e-15	9.49063e-05	10.536	from 377 determinations in file sent by Ursula Gaedke	For Chl a and temperature, the same time-averaging method as for NBSS slope and elevation. Converted measuremenst based on air tempreraure were also used, although these formed a small minority of the measurements.
Gaedke (1992), unpublished excel data sheets sent by author 4 Mar 2022, including slightly upgraded mass conversions for NBSSS	Freshwater	Lake Constance	near-weekly sampling from 1987 to 1996	1995-05-16	0-20 m ("roughly the mixed layer during the growing season and the euphotic zone")	47.6189	9.39353	8.53714	7.939	0.899766	-1.03398	2.76214e-15	9.49063e-05	10.536	from 377 determinations in file sent by Ursula Gaedke	For Chl a and temperature, the same time-averaging method as for NBSS slope and elevation. Converted measuremenst based on air tempreraure were also used, although these formed a small minority of the measurements.
Gaedke (1992), unpublished excel data sheets sent by author 4 Mar 2022, including slightly upgraded mass conversions for NBSSS	Freshwater	Lake Constance	near-weekly sampling from 1987 to 1996	1995-05-23	0-20 m ("roughly the mixed layer during the growing season and the euphotic zone")	47.6189	9.39353	10.4666	9.289	0.967969	-1.05315	2.76214e-15	9.49063e-05	10.536	from 377 determinations in file sent by Ursula Gaedke	For Chl a and temperature, the same time-averaging method as for NBSS slope and elevation. Converted measuremenst based on air tempreraure were also used, although these formed a small minority of the measurements.
Gaedke (1992), unpublished excel data sheets sent by author 4 Mar 2022, including slightly upgraded mass conversions for NBSSS	Freshwater	Lake Constance	near-weekly sampling from 1987 to 1996	1995-05-30	0-20 m ("roughly the mixed layer during the growing season and the euphotic zone")	47.6189	9.39353	11.3421	3.343	0.524136	-1.00044	2.76214e-15	9.49063e-05	10.536	from 377 determinations in file sent by Ursula Gaedke	For Chl a and temperature, the same time-averaging method as for NBSS slope and elevation. Converted measuremenst based on air tempreraure were also used, although these formed a small minority of the measurements.
Gaedke (1992), unpublished excel data sheets sent by author 4 Mar 2022, including slightly upgraded mass conversions for NBSSS	Freshwater	Lake Constance	near-weekly sampling from 1987 to 1996	1995-06-07	0-20 m ("roughly the mixed layer during the growing season and the euphotic zone")	47.6189	9.39353	10.8418	1.579	0.198382	-0.991717	2.76214e-15	9.49063e-05	10.536	from 377 determinations in file sent by Ursula Gaedke	For Chl a and temperature, the same time-averaging method as for NBSS slope and elevation. Converted measuremenst based on air tempreraure were also used, although these formed a small minority of the measurements.
Gaedke (1992), unpublished excel data sheets sent by author 4 Mar 2022, including slightly upgraded mass conversions for NBSSS	Freshwater	Lake Constance	near-weekly sampling from 1987 to 1996	1995-06-13	0-20 m ("roughly the mixed layer during the growing season and the euphotic zone")	47.6189	9.39353	11.6816	1.404	0.147367	-1.00068	2.76214e-15	9.49063e-05	10.536	from 377 determinations in file sent by Ursula Gaedke	For Chl a and temperature, the same time-averaging method as for NBSS slope and elevation. Converted measuremenst based on air tempreraure were also used, although these formed a small minority of the measurements.
Gaedke (1992), unpublished excel data sheets sent by author 4 Mar 2022, including slightly upgraded mass conversions for NBSSS	Freshwater	Lake Constance	near-weekly sampling from 1987 to 1996	1995-06-20	0-20 m ("roughly the mixed layer during the growing season and the euphotic zone")	47.6189	9.39353	12.2355	1.744	0.241546	-0.997465	2.76214e-15	9.49063e-05	10.536	from 377 determinations in file sent by Ursula Gaedke	For Chl a and temperature, the same time-averaging method as for NBSS slope and elevation. Converted measuremenst based on air tempreraure were also used, although these formed a small minority of the measurements.
Gaedke (1992), unpublished excel data sheets sent by author 4 Mar 2022, including slightly upgraded mass conversions for NBSSS	Freshwater	Lake Constance	near-weekly sampling from 1987 to 1996	1995-06-27	0-20 m ("roughly the mixed layer during the growing season and the euphotic zone")	47.6189	9.39353	14.2017	3.31	0.519828	-1.03589	2.76214e-15	9.49063e-05	10.536	from 377 determinations in file sent by Ursula Gaedke	For Chl a and temperature, the same time-averaging method as for NBSS slope and elevation. Converted measuremenst based on air tempreraure were also used, although these formed a small minority of the measurements.
Gaedke (1992), unpublished excel data sheets sent by author 4 Mar 2022, including slightly upgraded mass conversions for NBSSS	Freshwater	Lake Constance	near-weekly sampling from 1987 to 1996	1995-07-04	0-20 m ("roughly the mixed layer during the growing season and the euphotic zone")	47.6189	9.39353	14.3842	4.819	0.682957	-1.00107	2.76214e-15	9.49063e-05	10.536	from 377 determinations in file sent by Ursula Gaedke	For Chl a and temperature, the same time-averaging method as for NBSS slope and elevation. Converted measuremenst based on air tempreraure were also used, although these formed a small minority of the measurements.
Gaedke (1992), unpublished excel data sheets sent by author 4 Mar 2022, including slightly upgraded mass conversions for NBSSS	Freshwater	Lake Constance	near-weekly sampling from 1987 to 1996	1995-07-11	0-20 m ("roughly the mixed layer during the growing season and the euphotic zone")	47.6189	9.39353	16.5793	5.394	0.731911	-0.993324	2.76214e-15	9.49063e-05	10.536	from 377 determinations in file sent by Ursula Gaedke	For Chl a and temperature, the same time-averaging method as for NBSS slope and elevation. Converted measuremenst based on air tempreraure were also used, although these formed a small minority of the measurements.
Gaedke (1992), unpublished excel data sheets sent by author 4 Mar 2022, including slightly upgraded mass conversions for NBSSS	Freshwater	Lake Constance	near-weekly sampling from 1987 to 1996	1995-07-18	0-20 m ("roughly the mixed layer during the growing season and the euphotic zone")	47.6189	9.39353	14.3112	2.66	0.424882	-1.05463	2.76214e-15	9.49063e-05	10.536	from 377 determinations in file sent by Ursula Gaedke	For Chl a and temperature, the same time-averaging method as for NBSS slope and elevation. Converted measuremenst based on air tempreraure were also used, although these formed a small minority of the measurements.
Gaedke (1992), unpublished excel data sheets sent by author 4 Mar 2022, including slightly upgraded mass conversions for NBSSS	Freshwater	Lake Constance	near-weekly sampling from 1987 to 1996	1995-07-25	0-20 m ("roughly the mixed layer during the growing season and the euphotic zone")	47.6189	9.39353	14.5106	3.517	0.546172	-1.02279	2.76214e-15	9.49063e-05	10.536	from 377 determinations in file sent by Ursula Gaedke	For Chl a and temperature, the same time-averaging method as for NBSS slope and elevation. Converted measuremenst based on air tempreraure were also used, although these formed a small minority of the measurements.
Gaedke (1992), unpublished excel data sheets sent by author 4 Mar 2022, including slightly upgraded mass conversions for NBSSS	Freshwater	Lake Constance	near-weekly sampling from 1987 to 1996	1995-08-01	0-20 m ("roughly the mixed layer during the growing season and the euphotic zone")	47.6189	9.39353	16.9579	5.852	0.767304	-1.05995	2.76214e-15	9.49063e-05	10.536	from 377 determinations in file sent by Ursula Gaedke	For Chl a and temperature, the same time-averaging method as for NBSS slope and elevation. Converted measuremenst based on air tempreraure were also used, although these formed a small minority of the measurements.
Gaedke (1992), unpublished excel data sheets sent by author 4 Mar 2022, including slightly upgraded mass conversions for NBSSS	Freshwater	Lake Constance	near-weekly sampling from 1987 to 1996	1995-08-15	0-20 m ("roughly the mixed layer during the growing season and the euphotic zone")	47.6189	9.39353	14.4477	4.673	0.669596	-1.08514	2.76214e-15	9.49063e-05	10.536	from 377 determinations in file sent by Ursula Gaedke	For Chl a and temperature, the same time-averaging method as for NBSS slope and elevation. Converted measuremenst based on air tempreraure were also used, although these formed a small minority of the measurements.
Gaedke (1992), unpublished excel data sheets sent by author 4 Mar 2022, including slightly upgraded mass conversions for NBSSS	Freshwater	Lake Constance	near-weekly sampling from 1987 to 1996	1995-08-22	0-20 m ("roughly the mixed layer during the growing season and the euphotic zone")	47.6189	9.39353	17.2347	3.536	0.548512	-1.04042	2.76214e-15	9.49063e-05	10.536	from 377 determinations in file sent by Ursula Gaedke	For Chl a and temperature, the same time-averaging method as for NBSS slope and elevation. Converted measuremenst based on air tempreraure were also used, although these formed a small minority of the measurements.
Gaedke (1992), unpublished excel data sheets sent by author 4 Mar 2022, including slightly upgraded mass conversions for NBSSS	Freshwater	Lake Constance	near-weekly sampling from 1987 to 1996	1995-08-29	0-20 m ("roughly the mixed layer during the growing season and the euphotic zone")	47.6189	9.39353	11.002	4.788	0.680154	-1.12795	2.76214e-15	9.49063e-05	10.536	from 377 determinations in file sent by Ursula Gaedke	For Chl a and temperature, the same time-averaging method as for NBSS slope and elevation. Converted measuremenst based on air tempreraure were also used, although these formed a small minority of the measurements.
Gaedke (1992), unpublished excel data sheets sent by author 4 Mar 2022, including slightly upgraded mass conversions for NBSSS	Freshwater	Lake Constance	near-weekly sampling from 1987 to 1996	1995-09-05	0-20 m ("roughly the mixed layer during the growing season and the euphotic zone")	47.6189	9.39353	12.833	3.596	0.55582	-1.08213	2.76214e-15	9.49063e-05	10.536	from 377 determinations in file sent by Ursula Gaedke	For Chl a and temperature, the same time-averaging method as for NBSS slope and elevation. Converted measuremenst based on air tempreraure were also used, although these formed a small minority of the measurements.
Gaedke (1992), unpublished excel data sheets sent by author 4 Mar 2022, including slightly upgraded mass conversions for NBSSS	Freshwater	Lake Constance	near-weekly sampling from 1987 to 1996	1995-09-12	0-20 m ("roughly the mixed layer during the growing season and the euphotic zone")	47.6189	9.39353	13.9986	3.853	0.585799	-1.07143	2.76214e-15	9.49063e-05	10.536	from 377 determinations in file sent by Ursula Gaedke	For Chl a and temperature, the same time-averaging method as for NBSS slope and elevation. Converted measuremenst based on air tempreraure were also used, although these formed a small minority of the measurements.
Gaedke (1992), unpublished excel data sheets sent by author 4 Mar 2022, including slightly upgraded mass conversions for NBSSS	Freshwater	Lake Constance	near-weekly sampling from 1987 to 1996	1995-09-19	0-20 m ("roughly the mixed layer during the growing season and the euphotic zone")	47.6189	9.39353	13.6441	4.828	0.683767	-1.07631	2.76214e-15	9.49063e-05	10.536	from 377 determinations in file sent by Ursula Gaedke	For Chl a and temperature, the same time-averaging method as for NBSS slope and elevation. Converted measuremenst based on air tempreraure were also used, although these formed a small minority of the measurements.
Gaedke (1992), unpublished excel data sheets sent by author 4 Mar 2022, including slightly upgraded mass conversions for NBSSS	Freshwater	Lake Constance	near-weekly sampling from 1987 to 1996	1995-09-26	0-20 m ("roughly the mixed layer during the growing season and the euphotic zone")	47.6189	9.39353	12.3536	5.778	0.761778	-1.05691	2.76214e-15	9.49063e-05	10.536	from 377 determinations in file sent by Ursula Gaedke	For Chl a and temperature, the same time-averaging method as for NBSS slope and elevation. Converted measuremenst based on air tempreraure were also used, although these formed a small minority of the measurements.
Gaedke (1992), unpublished excel data sheets sent by author 4 Mar 2022, including slightly upgraded mass conversions for NBSSS	Freshwater	Lake Constance	near-weekly sampling from 1987 to 1996	1995-10-04	0-20 m ("roughly the mixed layer during the growing season and the euphotic zone")	47.6189	9.39353	12.4996	4.047	0.607133	-1.05895	2.76214e-15	9.49063e-05	10.536	from 377 determinations in file sent by Ursula Gaedke	For Chl a and temperature, the same time-averaging method as for NBSS slope and elevation. Converted measuremenst based on air tempreraure were also used, although these formed a small minority of the measurements.
Gaedke (1992), unpublished excel data sheets sent by author 4 Mar 2022, including slightly upgraded mass conversions for NBSSS	Freshwater	Lake Constance	near-weekly sampling from 1987 to 1996	1995-10-10	0-20 m ("roughly the mixed layer during the growing season and the euphotic zone")	47.6189	9.39353	13.6893	5.146	0.71147	-1.03314	2.76214e-15	9.49063e-05	10.536	from 377 determinations in file sent by Ursula Gaedke	For Chl a and temperature, the same time-averaging method as for NBSS slope and elevation. Converted measuremenst based on air tempreraure were also used, although these formed a small minority of the measurements.
Gaedke (1992), unpublished excel data sheets sent by author 4 Mar 2022, including slightly upgraded mass conversions for NBSSS	Freshwater	Lake Constance	near-weekly sampling from 1987 to 1996	1995-10-17	0-20 m ("roughly the mixed layer during the growing season and the euphotic zone")	47.6189	9.39353	14.0412	4.52	0.655138	-1.00329	2.76214e-15	9.49063e-05	10.536	from 377 determinations in file sent by Ursula Gaedke	For Chl a and temperature, the same time-averaging method as for NBSS slope and elevation. Converted measuremenst based on air tempreraure were also used, although these formed a small minority of the measurements.
Gaedke (1992), unpublished excel data sheets sent by author 4 Mar 2022, including slightly upgraded mass conversions for NBSSS	Freshwater	Lake Constance	near-weekly sampling from 1987 to 1996	1995-11-07	0-20 m ("roughly the mixed layer during the growing season and the euphotic zone")	47.6189	9.39353	9.94946	2.681	0.428297	-1.03848	2.76214e-15	9.49063e-05	10.536	from 377 determinations in file sent by Ursula Gaedke	For Chl a and temperature, the same time-averaging method as for NBSS slope and elevation. Converted measuremenst based on air tempreraure were also used, although these formed a small minority of the measurements.
Gaedke (1992), unpublished excel data sheets sent by author 4 Mar 2022, including slightly upgraded mass conversions for NBSSS	Freshwater	Lake Constance	near-weekly sampling from 1987 to 1996	1995-11-21	0-20 m ("roughly the mixed layer during the growing season and the euphotic zone")	47.6189	9.39353	6.75098	0.78	-0.107905	-1.1175	2.76214e-15	9.49063e-05	10.536	from 377 determinations in file sent by Ursula Gaedke	For Chl a and temperature, the same time-averaging method as for NBSS slope and elevation. Converted measuremenst based on air tempreraure were also used, although these formed a small minority of the measurements.
Gaedke (1992), unpublished excel data sheets sent by author 4 Mar 2022, including slightly upgraded mass conversions for NBSSS	Freshwater	Lake Constance	near-weekly sampling from 1987 to 1996	1995-12-05	0-20 m ("roughly the mixed layer during the growing season and the euphotic zone")	47.6189	9.39353	7.31491	2.388	0.378034	-0.972648	2.76214e-15	9.49063e-05	10.536	from 377 determinations in file sent by Ursula Gaedke	For Chl a and temperature, the same time-averaging method as for NBSS slope and elevation. Converted measuremenst based on air tempreraure were also used, although these formed a small minority of the measurements.
Gaedke (1992), unpublished excel data sheets sent by author 4 Mar 2022, including slightly upgraded mass conversions for NBSSS	Freshwater	Lake Constance	near-weekly sampling from 1987 to 1996	1995-12-19	0-20 m ("roughly the mixed layer during the growing season and the euphotic zone")	47.6189	9.39353	6.27075	1.102	0.0421816	-0.9967	2.76214e-15	9.49063e-05	10.536	from 377 determinations in file sent by Ursula Gaedke	For Chl a and temperature, the same time-averaging method as for NBSS slope and elevation. Converted measuremenst based on air tempreraure were also used, although these formed a small minority of the measurements.
Gaedke (1992), unpublished excel data sheets sent by author 4 Mar 2022, including slightly upgraded mass conversions for NBSSS	Freshwater	Lake Constance	near-weekly sampling from 1987 to 1996	1996-01-09	0-20 m ("roughly the mixed layer during the growing season and the euphotic zone")	47.6189	9.39353	5.39036			-1.00602	2.76214e-15	9.49063e-05	10.536	from 377 determinations in file sent by Ursula Gaedke	For Chl a and temperature, the same time-averaging method as for NBSS slope and elevation. Converted measuremenst based on air tempreraure were also used, although these formed a small minority of the measurements.
Gaedke (1992), unpublished excel data sheets sent by author 4 Mar 2022, including slightly upgraded mass conversions for NBSSS	Freshwater	Lake Constance	near-weekly sampling from 1987 to 1996	1996-01-23	0-20 m ("roughly the mixed layer during the growing season and the euphotic zone")	47.6189	9.39353	5.05143	0.515	-0.288193	-1.0506	2.76214e-15	9.49063e-05	10.536	from 377 determinations in file sent by Ursula Gaedke	For Chl a and temperature, the same time-averaging method as for NBSS slope and elevation. Converted measuremenst based on air tempreraure were also used, although these formed a small minority of the measurements.
Gaedke (1992), unpublished excel data sheets sent by author 4 Mar 2022, including slightly upgraded mass conversions for NBSSS	Freshwater	Lake Constance	near-weekly sampling from 1987 to 1996	1996-02-06	0-20 m ("roughly the mixed layer during the growing season and the euphotic zone")	47.6189	9.39353	4.75036	0.469	-0.328827	-1.13065	2.76214e-15	9.49063e-05	10.536	from 377 determinations in file sent by Ursula Gaedke	For Chl a and temperature, the same time-averaging method as for NBSS slope and elevation. Converted measuremenst based on air tempreraure were also used, although these formed a small minority of the measurements.
Gaedke (1992), unpublished excel data sheets sent by author 4 Mar 2022, including slightly upgraded mass conversions for NBSSS	Freshwater	Lake Constance	near-weekly sampling from 1987 to 1996	1996-02-26	0-20 m ("roughly the mixed layer during the growing season and the euphotic zone")	47.6189	9.39353	4.47732	0.733	-0.134896	-1.10365	2.76214e-15	9.49063e-05	10.536	from 377 determinations in file sent by Ursula Gaedke	For Chl a and temperature, the same time-averaging method as for NBSS slope and elevation. Converted measuremenst based on air tempreraure were also used, although these formed a small minority of the measurements.
Gaedke (1992), unpublished excel data sheets sent by author 4 Mar 2022, including slightly upgraded mass conversions for NBSSS	Freshwater	Lake Constance	near-weekly sampling from 1987 to 1996	1996-03-05	0-20 m ("roughly the mixed layer during the growing season and the euphotic zone")	47.6189	9.39353	4.34232	1.117	0.0480532	-1.04747	2.76214e-15	9.49063e-05	10.536	from 377 determinations in file sent by Ursula Gaedke	For Chl a and temperature, the same time-averaging method as for NBSS slope and elevation. Converted measuremenst based on air tempreraure were also used, although these formed a small minority of the measurements.
Gaedke (1992), unpublished excel data sheets sent by author 4 Mar 2022, including slightly upgraded mass conversions for NBSSS	Freshwater	Lake Constance	near-weekly sampling from 1987 to 1996	1996-03-12	0-20 m ("roughly the mixed layer during the growing season and the euphotic zone")	47.6189	9.39353	4.33875	1.041	0.0174507	-1.0813	2.76214e-15	9.49063e-05	10.536	from 377 determinations in file sent by Ursula Gaedke	For Chl a and temperature, the same time-averaging method as for NBSS slope and elevation. Converted measuremenst based on air tempreraure were also used, although these formed a small minority of the measurements.
Gaedke (1992), unpublished excel data sheets sent by author 4 Mar 2022, including slightly upgraded mass conversions for NBSSS	Freshwater	Lake Constance	near-weekly sampling from 1987 to 1996	1996-03-20	0-20 m ("roughly the mixed layer during the growing season and the euphotic zone")	47.6189	9.39353	4.69475	1.139	0.0565237	-1.07152	2.76214e-15	9.49063e-05	10.536	from 377 determinations in file sent by Ursula Gaedke	For Chl a and temperature, the same time-averaging method as for NBSS slope and elevation. Converted measuremenst based on air tempreraure were also used, although these formed a small minority of the measurements.
Gaedke (1992), unpublished excel data sheets sent by author 4 Mar 2022, including slightly upgraded mass conversions for NBSSS	Freshwater	Lake Constance	near-weekly sampling from 1987 to 1996	1996-03-26	0-20 m ("roughly the mixed layer during the growing season and the euphotic zone")	47.6189	9.39353	5.18152	1.933	0.286232	-1.12262	2.76214e-15	9.49063e-05	10.536	from 377 determinations in file sent by Ursula Gaedke	For Chl a and temperature, the same time-averaging method as for NBSS slope and elevation. Converted measuremenst based on air tempreraure were also used, although these formed a small minority of the measurements.
Gaedke (1992), unpublished excel data sheets sent by author 4 Mar 2022, including slightly upgraded mass conversions for NBSSS	Freshwater	Lake Constance	near-weekly sampling from 1987 to 1996	1996-04-02	0-20 m ("roughly the mixed layer during the growing season and the euphotic zone")	47.6189	9.39353	4.86205	5.052	0.703463	-1.15431	2.76214e-15	9.49063e-05	10.536	from 377 determinations in file sent by Ursula Gaedke	For Chl a and temperature, the same time-averaging method as for NBSS slope and elevation. Converted measuremenst based on air tempreraure were also used, although these formed a small minority of the measurements.
Gaedke (1992), unpublished excel data sheets sent by author 4 Mar 2022, including slightly upgraded mass conversions for NBSSS	Freshwater	Lake Constance	near-weekly sampling from 1987 to 1996	1996-04-10	0-20 m ("roughly the mixed layer during the growing season and the euphotic zone")	47.6189	9.39353	5.36071	11.071	1.04419	-1.10063	2.76214e-15	9.49063e-05	10.536	from 377 determinations in file sent by Ursula Gaedke	For Chl a and temperature, the same time-averaging method as for NBSS slope and elevation. Converted measuremenst based on air tempreraure were also used, although these formed a small minority of the measurements.
Gaedke (1992), unpublished excel data sheets sent by author 4 Mar 2022, including slightly upgraded mass conversions for NBSSS	Freshwater	Lake Constance	near-weekly sampling from 1987 to 1996	1996-04-17	0-20 m ("roughly the mixed layer during the growing season and the euphotic zone")	47.6189	9.39353	6.19857	13.386	1.12665	-1.14856	2.76214e-15	9.49063e-05	10.536	from 377 determinations in file sent by Ursula Gaedke	For Chl a and temperature, the same time-averaging method as for NBSS slope and elevation. Converted measuremenst based on air tempreraure were also used, although these formed a small minority of the measurements.
Gaedke (1992), unpublished excel data sheets sent by author 4 Mar 2022, including slightly upgraded mass conversions for NBSSS	Freshwater	Lake Constance	near-weekly sampling from 1987 to 1996	1996-04-23	0-20 m ("roughly the mixed layer during the growing season and the euphotic zone")	47.6189	9.39353	8.03375	4.941	0.693815	-1.16469	2.76214e-15	9.49063e-05	10.536	from 377 determinations in file sent by Ursula Gaedke	For Chl a and temperature, the same time-averaging method as for NBSS slope and elevation. Converted measuremenst based on air tempreraure were also used, although these formed a small minority of the measurements.
Gaedke (1992), unpublished excel data sheets sent by author 4 Mar 2022, including slightly upgraded mass conversions for NBSSS	Freshwater	Lake Constance	near-weekly sampling from 1987 to 1996	1996-04-30	0-20 m ("roughly the mixed layer during the growing season and the euphotic zone")	47.6189	9.39353	9.09786	7.19	0.856729	-1.02194	2.76214e-15	9.49063e-05	10.536	from 377 determinations in file sent by Ursula Gaedke	For Chl a and temperature, the same time-averaging method as for NBSS slope and elevation. Converted measuremenst based on air tempreraure were also used, although these formed a small minority of the measurements.
Gaedke (1992), unpublished excel data sheets sent by author 4 Mar 2022, including slightly upgraded mass conversions for NBSSS	Freshwater	Lake Constance	near-weekly sampling from 1987 to 1996	1996-05-07	0-20 m ("roughly the mixed layer during the growing season and the euphotic zone")	47.6189	9.39353	8.38366	4.427	0.64611	-1.16814	2.76214e-15	9.49063e-05	10.536	from 377 determinations in file sent by Ursula Gaedke	For Chl a and temperature, the same time-averaging method as for NBSS slope and elevation. Converted measuremenst based on air tempreraure were also used, although these formed a small minority of the measurements.
Gaedke (1992), unpublished excel data sheets sent by author 4 Mar 2022, including slightly upgraded mass conversions for NBSSS	Freshwater	Lake Constance	near-weekly sampling from 1987 to 1996	1996-05-14	0-20 m ("roughly the mixed layer during the growing season and the euphotic zone")	47.6189	9.39353	7.92036	9.308	0.968856	-1.15993	2.76214e-15	9.49063e-05	10.536	from 377 determinations in file sent by Ursula Gaedke	For Chl a and temperature, the same time-averaging method as for NBSS slope and elevation. Converted measuremenst based on air tempreraure were also used, although these formed a small minority of the measurements.
Gaedke (1992), unpublished excel data sheets sent by author 4 Mar 2022, including slightly upgraded mass conversions for NBSSS	Freshwater	Lake Constance	near-weekly sampling from 1987 to 1996	1996-05-21	0-20 m ("roughly the mixed layer during the growing season and the euphotic zone")	47.6189	9.39353	9.66839	6.243	0.795393	-1.21098	2.76214e-15	9.49063e-05	10.536	from 377 determinations in file sent by Ursula Gaedke	For Chl a and temperature, the same time-averaging method as for NBSS slope and elevation. Converted measuremenst based on air tempreraure were also used, although these formed a small minority of the measurements.
Gaedke (1992), unpublished excel data sheets sent by author 4 Mar 2022, including slightly upgraded mass conversions for NBSSS	Freshwater	Lake Constance	near-weekly sampling from 1987 to 1996	1996-05-28	0-20 m ("roughly the mixed layer during the growing season and the euphotic zone")	47.6189	9.39353	7.79196	2.419	0.383636	-1.16273	2.76214e-15	9.49063e-05	10.536	from 377 determinations in file sent by Ursula Gaedke	For Chl a and temperature, the same time-averaging method as for NBSS slope and elevation. Converted measuremenst based on air tempreraure were also used, although these formed a small minority of the measurements.
Gaedke (1992), unpublished excel data sheets sent by author 4 Mar 2022, including slightly upgraded mass conversions for NBSSS	Freshwater	Lake Constance	near-weekly sampling from 1987 to 1996	1996-06-04	0-20 m ("roughly the mixed layer during the growing season and the euphotic zone")	47.6189	9.39353	9.83223	1.185	0.0737184	-1.03169	2.76214e-15	9.49063e-05	10.536	from 377 determinations in file sent by Ursula Gaedke	For Chl a and temperature, the same time-averaging method as for NBSS slope and elevation. Converted measuremenst based on air tempreraure were also used, although these formed a small minority of the measurements.
Gaedke (1992), unpublished excel data sheets sent by author 4 Mar 2022, including slightly upgraded mass conversions for NBSSS	Freshwater	Lake Constance	near-weekly sampling from 1987 to 1996	1996-06-11	0-20 m ("roughly the mixed layer during the growing season and the euphotic zone")	47.6189	9.39353	12.7663	1.898	0.278296	-1.01209	2.76214e-15	9.49063e-05	10.536	from 377 determinations in file sent by Ursula Gaedke	For Chl a and temperature, the same time-averaging method as for NBSS slope and elevation. Converted measuremenst based on air tempreraure were also used, although these formed a small minority of the measurements.
Gaedke (1992), unpublished excel data sheets sent by author 4 Mar 2022, including slightly upgraded mass conversions for NBSSS	Freshwater	Lake Constance	near-weekly sampling from 1987 to 1996	1996-06-18	0-20 m ("roughly the mixed layer during the growing season and the euphotic zone")	47.6189	9.39353	10.1437	1.38	0.139879	-0.97242	2.76214e-15	9.49063e-05	10.536	from 377 determinations in file sent by Ursula Gaedke	For Chl a and temperature, the same time-averaging method as for NBSS slope and elevation. Converted measuremenst based on air tempreraure were also used, although these formed a small minority of the measurements.
Gaedke (1992), unpublished excel data sheets sent by author 4 Mar 2022, including slightly upgraded mass conversions for NBSSS	Freshwater	Lake Constance	near-weekly sampling from 1987 to 1996	1996-06-25	0-20 m ("roughly the mixed layer during the growing season and the euphotic zone")	47.6189	9.39353	11.6363	2.365	0.373831	-1.01403	2.76214e-15	9.49063e-05	10.536	from 377 determinations in file sent by Ursula Gaedke	For Chl a and temperature, the same time-averaging method as for NBSS slope and elevation. Converted measuremenst based on air tempreraure were also used, although these formed a small minority of the measurements.
Gaedke (1992), unpublished excel data sheets sent by author 4 Mar 2022, including slightly upgraded mass conversions for NBSSS	Freshwater	Lake Constance	near-weekly sampling from 1987 to 1996	1996-07-02	0-20 m ("roughly the mixed layer during the growing season and the euphotic zone")	47.6189	9.39353	12.5011	2.44	0.38739	-1.06004	2.76214e-15	9.49063e-05	10.536	from 377 determinations in file sent by Ursula Gaedke	For Chl a and temperature, the same time-averaging method as for NBSS slope and elevation. Converted measuremenst based on air tempreraure were also used, although these formed a small minority of the measurements.
Gaedke (1992), unpublished excel data sheets sent by author 4 Mar 2022, including slightly upgraded mass conversions for NBSSS	Freshwater	Lake Constance	near-weekly sampling from 1987 to 1996	1996-07-09	0-20 m ("roughly the mixed layer during the growing season and the euphotic zone")	47.6189	9.39353	12.6348	5.254	0.72049	-1.0177	2.76214e-15	9.49063e-05	10.536	from 377 determinations in file sent by Ursula Gaedke	For Chl a and temperature, the same time-averaging method as for NBSS slope and elevation. Converted measuremenst based on air tempreraure were also used, although these formed a small minority of the measurements.
Gaedke (1992), unpublished excel data sheets sent by author 4 Mar 2022, including slightly upgraded mass conversions for NBSSS	Freshwater	Lake Constance	near-weekly sampling from 1987 to 1996	1996-07-16	0-20 m ("roughly the mixed layer during the growing season and the euphotic zone")	47.6189	9.39353	16.0276	7.825	0.893484	-0.982949	2.76214e-15	9.49063e-05	10.536	from 377 determinations in file sent by Ursula Gaedke	For Chl a and temperature, the same time-averaging method as for NBSS slope and elevation. Converted measuremenst based on air tempreraure were also used, although these formed a small minority of the measurements.
Gaedke (1992), unpublished excel data sheets sent by author 4 Mar 2022, including slightly upgraded mass conversions for NBSSS	Freshwater	Lake Constance	near-weekly sampling from 1987 to 1996	1996-07-23	0-20 m ("roughly the mixed layer during the growing season and the euphotic zone")	47.6189	9.39353	16.4229	4.934	0.693199	-0.995161	2.76214e-15	9.49063e-05	10.536	from 377 determinations in file sent by Ursula Gaedke	For Chl a and temperature, the same time-averaging method as for NBSS slope and elevation. Converted measuremenst based on air tempreraure were also used, although these formed a small minority of the measurements.
Gaedke (1992), unpublished excel data sheets sent by author 4 Mar 2022, including slightly upgraded mass conversions for NBSSS	Freshwater	Lake Constance	near-weekly sampling from 1987 to 1996	1996-07-30	0-20 m ("roughly the mixed layer during the growing season and the euphotic zone")	47.6189	9.39353	20.3912	6.055	0.782114	-1.03155	2.76214e-15	9.49063e-05	10.536	from 377 determinations in file sent by Ursula Gaedke	For Chl a and temperature, the same time-averaging method as for NBSS slope and elevation. Converted measuremenst based on air tempreraure were also used, although these formed a small minority of the measurements.
Gaedke (1992), unpublished excel data sheets sent by author 4 Mar 2022, including slightly upgraded mass conversions for NBSSS	Freshwater	Lake Constance	near-weekly sampling from 1987 to 1996	1996-08-06	0-20 m ("roughly the mixed layer during the growing season and the euphotic zone")	47.6189	9.39353	16.4743	7.172	0.85564	-1.01695	2.76214e-15	9.49063e-05	10.536	from 377 determinations in file sent by Ursula Gaedke	For Chl a and temperature, the same time-averaging method as for NBSS slope and elevation. Converted measuremenst based on air tempreraure were also used, although these formed a small minority of the measurements.
Gaedke (1992), unpublished excel data sheets sent by author 4 Mar 2022, including slightly upgraded mass conversions for NBSSS	Freshwater	Lake Constance	near-weekly sampling from 1987 to 1996	1996-08-13	0-20 m ("roughly the mixed layer during the growing season and the euphotic zone")	47.6189	9.39353	16.9106	9.108	0.959423	-1.10062	2.76214e-15	9.49063e-05	10.536	from 377 determinations in file sent by Ursula Gaedke	For Chl a and temperature, the same time-averaging method as for NBSS slope and elevation. Converted measuremenst based on air tempreraure were also used, although these formed a small minority of the measurements.
Gaedke (1992), unpublished excel data sheets sent by author 4 Mar 2022, including slightly upgraded mass conversions for NBSSS	Freshwater	Lake Constance	near-weekly sampling from 1987 to 1996	1996-08-20	0-20 m ("roughly the mixed layer during the growing season and the euphotic zone")	47.6189	9.39353	17.0124	8.493	0.929061	-1.11823	2.76214e-15	9.49063e-05	10.536	from 377 determinations in file sent by Ursula Gaedke	For Chl a and temperature, the same time-averaging method as for NBSS slope and elevation. Converted measuremenst based on air tempreraure were also used, although these formed a small minority of the measurements.
Gaedke (1992), unpublished excel data sheets sent by author 4 Mar 2022, including slightly upgraded mass conversions for NBSSS	Freshwater	Lake Constance	near-weekly sampling from 1987 to 1996	1996-08-28	0-20 m ("roughly the mixed layer during the growing season and the euphotic zone")	47.6189	9.39353	17.3649	4.894	0.689664	-1.0729	2.76214e-15	9.49063e-05	10.536	from 377 determinations in file sent by Ursula Gaedke	For Chl a and temperature, the same time-averaging method as for NBSS slope and elevation. Converted measuremenst based on air tempreraure were also used, although these formed a small minority of the measurements.
Gaedke (1992), unpublished excel data sheets sent by author 4 Mar 2022, including slightly upgraded mass conversions for NBSSS	Freshwater	Lake Constance	near-weekly sampling from 1987 to 1996	1996-09-03	0-20 m ("roughly the mixed layer during the growing season and the euphotic zone")	47.6189	9.39353	16.8204	5.391	0.731669	-1.05264	2.76214e-15	9.49063e-05	10.536	from 377 determinations in file sent by Ursula Gaedke	For Chl a and temperature, the same time-averaging method as for NBSS slope and elevation. Converted measuremenst based on air tempreraure were also used, although these formed a small minority of the measurements.
Gaedke (1992), unpublished excel data sheets sent by author 4 Mar 2022, including slightly upgraded mass conversions for NBSSS	Freshwater	Lake Constance	near-weekly sampling from 1987 to 1996	1996-09-10	0-20 m ("roughly the mixed layer during the growing season and the euphotic zone")	47.6189	9.39353	15.8222	4.781	0.679519	-1.03422	2.76214e-15	9.49063e-05	10.536	from 377 determinations in file sent by Ursula Gaedke	For Chl a and temperature, the same time-averaging method as for NBSS slope and elevation. Converted measuremenst based on air tempreraure were also used, although these formed a small minority of the measurements.
Gaedke (1992), unpublished excel data sheets sent by author 4 Mar 2022, including slightly upgraded mass conversions for NBSSS	Freshwater	Lake Constance	near-weekly sampling from 1987 to 1996	1996-09-17	0-20 m ("roughly the mixed layer during the growing season and the euphotic zone")	47.6189	9.39353	13.2755	3.13	0.495544	-1.0283	2.76214e-15	9.49063e-05	10.536	from 377 determinations in file sent by Ursula Gaedke	For Chl a and temperature, the same time-averaging method as for NBSS slope and elevation. Converted measuremenst based on air tempreraure were also used, although these formed a small minority of the measurements.
Gaedke (1992), unpublished excel data sheets sent by author 4 Mar 2022, including slightly upgraded mass conversions for NBSSS	Freshwater	Lake Constance	near-weekly sampling from 1987 to 1996	1996-09-24	0-20 m ("roughly the mixed layer during the growing season and the euphotic zone")	47.6189	9.39353	12.7021	3.528	0.547529	-1.01566	2.76214e-15	9.49063e-05	10.536	from 377 determinations in file sent by Ursula Gaedke	For Chl a and temperature, the same time-averaging method as for NBSS slope and elevation. Converted measuremenst based on air tempreraure were also used, although these formed a small minority of the measurements.
Gaedke (1992), unpublished excel data sheets sent by author 4 Mar 2022, including slightly upgraded mass conversions for NBSSS	Freshwater	Lake Constance	near-weekly sampling from 1987 to 1996	1996-10-08	0-20 m ("roughly the mixed layer during the growing season and the euphotic zone")	47.6189	9.39353	12.2328	3.595	0.555699	-1.05931	2.76214e-15	9.49063e-05	10.536	from 377 determinations in file sent by Ursula Gaedke	For Chl a and temperature, the same time-averaging method as for NBSS slope and elevation. Converted measuremenst based on air tempreraure were also used, although these formed a small minority of the measurements.
Gaedke (1992), unpublished excel data sheets sent by author 4 Mar 2022, including slightly upgraded mass conversions for NBSSS	Freshwater	Lake Constance	near-weekly sampling from 1987 to 1996	1996-10-15	0-20 m ("roughly the mixed layer during the growing season and the euphotic zone")	47.6189	9.39353	12.0412	2.875	0.458638	-1.02499	2.76214e-15	9.49063e-05	10.536	from 377 determinations in file sent by Ursula Gaedke	For Chl a and temperature, the same time-averaging method as for NBSS slope and elevation. Converted measuremenst based on air tempreraure were also used, although these formed a small minority of the measurements.
Gaedke (1992), unpublished excel data sheets sent by author 4 Mar 2022, including slightly upgraded mass conversions for NBSSS	Freshwater	Lake Constance	near-weekly sampling from 1987 to 1996	1996-10-22	0-20 m ("roughly the mixed layer during the growing season and the euphotic zone")	47.6189	9.39353	11.2433	1.933	0.286232	-1.04179	2.76214e-15	9.49063e-05	10.536	from 377 determinations in file sent by Ursula Gaedke	For Chl a and temperature, the same time-averaging method as for NBSS slope and elevation. Converted measuremenst based on air tempreraure were also used, although these formed a small minority of the measurements.
Gaedke (1992), unpublished excel data sheets sent by author 4 Mar 2022, including slightly upgraded mass conversions for NBSSS	Freshwater	Lake Constance	near-weekly sampling from 1987 to 1996	1996-10-29	0-20 m ("roughly the mixed layer during the growing season and the euphotic zone")	47.6189	9.39353	11.2383	2.544	0.405517	-1.00791	2.76214e-15	9.49063e-05	10.536	from 377 determinations in file sent by Ursula Gaedke	For Chl a and temperature, the same time-averaging method as for NBSS slope and elevation. Converted measuremenst based on air tempreraure were also used, although these formed a small minority of the measurements.
Gaedke (1992), unpublished excel data sheets sent by author 4 Mar 2022, including slightly upgraded mass conversions for NBSSS	Freshwater	Lake Constance	near-weekly sampling from 1987 to 1996	1996-11-05	0-20 m ("roughly the mixed layer during the growing season and the euphotic zone")	47.6189	9.39353	9.885	2.439	0.387212	-1.08187	2.76214e-15	9.49063e-05	10.536	from 377 determinations in file sent by Ursula Gaedke	For Chl a and temperature, the same time-averaging method as for NBSS slope and elevation. Converted measuremenst based on air tempreraure were also used, although these formed a small minority of the measurements.
Gaedke (1992), unpublished excel data sheets sent by author 4 Mar 2022, including slightly upgraded mass conversions for NBSSS	Freshwater	Lake Constance	near-weekly sampling from 1987 to 1996	1996-11-12	0-20 m ("roughly the mixed layer during the growing season and the euphotic zone")	47.6189	9.39353	9.42902	2.804	0.447778	-1.00075	2.76214e-15	9.49063e-05	10.536	from 377 determinations in file sent by Ursula Gaedke	For Chl a and temperature, the same time-averaging method as for NBSS slope and elevation. Converted measuremenst based on air tempreraure were also used, although these formed a small minority of the measurements.
Gaedke (1992), unpublished excel data sheets sent by author 4 Mar 2022, including slightly upgraded mass conversions for NBSSS	Freshwater	Lake Constance	near-weekly sampling from 1987 to 1996	1996-11-19	0-20 m ("roughly the mixed layer during the growing season and the euphotic zone")	47.6189	9.39353	9.0942	1.762	0.246006	-1.13208	2.76214e-15	9.49063e-05	10.536	from 377 determinations in file sent by Ursula Gaedke	For Chl a and temperature, the same time-averaging method as for NBSS slope and elevation. Converted measuremenst based on air tempreraure were also used, although these formed a small minority of the measurements.
Gaedke (1992), unpublished excel data sheets sent by author 4 Mar 2022, including slightly upgraded mass conversions for NBSSS	Freshwater	Lake Constance	near-weekly sampling from 1987 to 1996	1996-12-03	0-20 m ("roughly the mixed layer during the growing season and the euphotic zone")	47.6189	9.39353	6.44723	1.284	0.108565	-1.18748	2.76214e-15	9.49063e-05	10.536	from 377 determinations in file sent by Ursula Gaedke	For Chl a and temperature, the same time-averaging method as for NBSS slope and elevation. Converted measuremenst based on air tempreraure were also used, although these formed a small minority of the measurements.
Gaedke (1992), unpublished excel data sheets sent by author 4 Mar 2022, including slightly upgraded mass conversions for NBSSS	Freshwater	Lake Constance	near-weekly sampling from 1987 to 1996	1996-12-17	0-20 m ("roughly the mixed layer during the growing season and the euphotic zone")	47.6189	9.39353	6.03045	1.137	0.0557605	-1.22539	2.76214e-15	9.49063e-05	10.536	from 377 determinations in file sent by Ursula Gaedke	For Chl a and temperature, the same time-averaging method as for NBSS slope and elevation. Converted measuremenst based on air tempreraure were also used, although these formed a small minority of the measurements.

## Sheet: Fig 4 and 5
		global scale, overall	Inside 50 N or S	Global, marine eqn	Global, overall eqn
	producer	-7.45	-7.69	-7.45	-7.45
	fish	-18.65	-23	-15.69	-14.68
	fish lower	-16.4	-19.79		-12.719
	fish higher	-20	-25.19		-16.296
	pos error value	-2.25	-3.21		-1.961
	neg error value	1.35	2.19		1.616
	pos error value	2.25	3.21		1.961
					above is for the orange zooplankton column, is zoo not fish
		Model	IPSL-CM6A-LR	GFDL-ESM4	Average
		APECOSM	-13.4		-13.4
		BOATS	-25.9	-26.6	-26.3
		DBEM	-19.8	-14.7	-17.3
		DBPM	-13.4		-13.4
		EcoOcean	-11	-10.2	-10.6
		EcoTroph	-16.5	-19.5	-18
		FEISTY	-12.2	-27	-19.6
		MACROECOLOGICAL	-31.8	-23.7	-27.8
		ZooMSS	-15.9	-17.5	-16.7
